# Supplementary material for: Salinity gradients alter root-zone soil microbiome structure and nitrogen-related functional potential in alfalfa (Medicago sativa L.): a pot experiment
Source: Front Plant Sci. 2026 Feb 13;17:1753229. doi: 10.3389/fpls.2026.1753229 (PMC12946031; doi:10.3389/fpls.2026.1753229)
Supplement: Supplementary file 1 [file DataSheet1.csv]

	EC	pH	TN	Nitrate nitrogen	Ammonium nitrogen	Plant height	Fresh weight	Dry weight
CK-1	289.06	7.78	1.12	24.6	17.38	35.76	50.39	6.72
CK-2	283.28	7.85	1.1	24.23	17.03	37.43	52.06	7.58
CK-3	291.95	7.8	1.13	24.85	17.55	34.91	48.46	6.47
LS-1	509.69	8.2	1.2	25.44	14.89	39.26	41.35	4.81
LS-2	499.5	8.26	1.18	24.93	14.59	37.14	39.29	4.42
LS-3	517.85	8.22	1.22	25.85	15.13	42.08	43.87	5.48
MS-1	481.6	8.53	1.28	30.2	15.9	33.42	39.33	4.42
MS-2	475.34	8.61	1.26	29.81	15.69	36.25	43.41	4.98
MS-3	487.86	8.56	1.3	30.6	16.11	31.96	36.14	4.17
