# Supplementary material for: Salinity gradients alter root-zone soil microbiome structure and nitrogen-related functional potential in alfalfa (Medicago sativa L.): a pot experiment
Source: Front Plant Sci. 2026 Feb 13;17:1753229. doi: 10.3389/fpls.2026.1753229 (PMC12946031; doi:10.3389/fpls.2026.1753229)
Supplement: Supplementary file 2 [file DataSheet2.csv]

	SCGC-AG-212-J23	Gp6-AA40	Sediminibacterium	PSRF01	12-FULL-67-14b	Bradyrhizobium	UBA12294	JACDDX01	WHTF01	Nocardioides	Others
CK-1	2.506053184	2.402149403	0.289509964	3.284627021	2.273200528	1.669952427	1.841526105	1.416737041	1.292006328	1.560488327	81.46375967
CK-2	2.522817205	2.454966569	0.209804578	2.830811302	2.313666276	1.578864538	1.713918836	1.382907552	1.262996874	1.542681765	82.1865745
CK-3	2.770816672	2.445610441	3.409446463	3.110854489	2.373265954	2.35509943	1.607422718	1.337121757	1.212259096	1.471129971	77.90698301
LS-1	3.597940597	2.961136021	2.941116023	1.589908511	1.886184735	1.845703161	1.563286774	1.358549899	1.23493853	1.373312246	79.6479335
LS-2	3.997307244	2.883689078	2.290757249	1.668507085	1.914104513	2.51394534	1.688216247	1.314139346	1.390214793	1.340278937	78.99885017
LS-3	3.468988632	2.933916327	1.523656435	1.944997222	1.943068641	1.846386614	1.723456052	1.372320746	1.28089752	1.412817244	80.54950457
MS-1	3.77463321	2.860646001	3.573968267	1.908565343	1.988301435	2.375642326	1.90264334	1.212213029	1.313412216	0.757796676	78.33218816
MS-2	3.110906181	2.660978138	3.868397631	2.024925906	2.063451776	1.784613364	2.570010429	1.148534333	1.403294233	0.771941507	78.5929565
MS-3	3.675308991	2.781920764	3.143196577	1.915904612	2.135173047	1.889322722	1.723709596	1.190421436	1.256417465	0.971771624	79.31686317
