# Supplementary material for: Salinity gradients alter root-zone soil microbiome structure and nitrogen-related functional potential in alfalfa (Medicago sativa L.): a pot experiment
Source: Front Plant Sci. 2026 Feb 13;17:1753229. doi: 10.3389/fpls.2026.1753229 (PMC12946031; doi:10.3389/fpls.2026.1753229)
Supplement: Supplementary file 3 [file Table1.xlsx]

## Sheet: Sheet1
	EC（us/cm）	pH	TN（g/kg）	nitrate nitrogen（mg/kg）	ammonium nitrogen（mg/kg）
CK-1	289.06	7.78	1.12	24.6	17.38
CK-2	283.28	7.85	1.1	24.23	17.03
CK-3	291.95	7.8	1.13	24.85	17.55
LS-1	509.69	8.2	1.2	25.44	14.89
LS-2	499.5	8.26	1.18	24.93	14.59
LS-3	517.85	8.22	1.22	25.85	15.13
MS-1	481.6	8.53	1.28	30.2	15.9
MS-2	475.34	8.61	1.26	29.81	15.69
MS-3	487.86	8.56	1.3	30.6	16.11
