# Supplementary material for: Salinity gradients alter root-zone soil microbiome structure and nitrogen-related functional potential in alfalfa (Medicago sativa L.): a pot experiment
Source: Front Plant Sci. 2026 Feb 13;17:1753229. doi: 10.3389/fpls.2026.1753229 (PMC12946031; doi:10.3389/fpls.2026.1753229)
Supplement: Supplementary file 4 [file Table2.xlsx]

## Sheet: Sheet1
Average	Plant Height(cm)	Fresh Weight(g)	Dry Weight(g)
CK	36.03	50.3	6.92
LS	39.49	41.5	4.9
MS	33.88	39.63	4.89
