# Supplementary material for: Salinity gradients alter root-zone soil microbiome structure and nitrogen-related functional potential in alfalfa (Medicago sativa L.): a pot experiment
Source: Front Plant Sci. 2026 Feb 13;17:1753229. doi: 10.3389/fpls.2026.1753229 (PMC12946031; doi:10.3389/fpls.2026.1753229)
Supplement: Supplementary file 5 [file Table3.xlsx]

## Sheet: Sheet1
geneid	1	2	3	4	5	6	7	8	9
SCGC-AG-212-J23	2.50605	2.52282	2.77082	3.59794	3.99731	3.46899	3.77463	3.11091	3.67531
Gp6-AA40	2.40215	2.45497	2.44561	2.96114	2.88369	2.93392	2.86065	2.66098	2.78192
Sediminibacterium	0.28951	0.209805	0.409446	2.94112	2.29076	1.52366	3.57397	3.8684	3.1432
PSRF01	3.28463	2.83081	3.11085	1.58991	1.66851	1.945	1.90857	2.02493	1.9159
12-FULL-67-14b	2.2732	2.31367	2.37327	1.88618	1.9141	1.94307	1.9883	2.06345	2.13517
Bradyrhizobium	1.66995	1.57886	2.3551	1.8457	2.51395	1.84639	2.37564	1.78461	1.88932
UBA12294	1.84153	1.71392	1.60742	1.56329	1.68822	1.72346	1.90264	2.57001	1.72371
JACDDX01	1.41674	1.38291	1.33712	1.35855	1.31414	1.37232	1.21221	1.14853	1.19042
WHTF01	1.29201	1.263	1.21226	1.23494	1.39021	1.2809	1.31341	1.40329	1.25642
Nocardioides	1.56049	1.54268	1.47113	1.37331	1.34028	1.41282	0.757797	0.771942	0.971772
Others	81.4638	82.1866	77.907	79.6479	78.9989	80.5495	78.3322	78.593	79.3169
