# Supplementary material for: Salinity gradients alter root-zone soil microbiome structure and nitrogen-related functional potential in alfalfa (Medicago sativa L.): a pot experiment
Source: Front Plant Sci. 2026 Feb 13;17:1753229. doi: 10.3389/fpls.2026.1753229 (PMC12946031; doi:10.3389/fpls.2026.1753229)
Supplement: Supplementary file 6 [file Table4.xlsx]

## Sheet: Sheet1
genus	1	2	3	4	5	6	7	8	9
0-14-0-20-45-22	0.499563	0.232369	0	0.725296	0	0	0	0	0
0-14-0-20-51-18	1.80517	2.12126	2.33882	1.24146	0.764877	1.29142	1.59496	1.01853	1.70211
0-14-0-80-44-23	1.1363	1.21117	1.53867	1.32158	1.76144	1.64972	0.614143	1.00544	1.61293
0-14-0-80-59-12	0.181128	0.337003	0.453842	1.16835	0.836721	0	0.550981	0.970882	0.853938
0-14-0-80-60-11	19.0664	19.3719	16.8225	14.6469	14.4778	17.4187	17.5699	14.2819	17.187
0-14-3-00-41-53	2.78213	3.34143	2.179	2.02525	2.6393	2.59506	3.90535	5.45507	1.98348
0-14-3-00-62-12	22.8172	20.5363	23.3876	29.2126	28.166	28.6203	32.1506	30.1101	36.5332
01-FULL-36-15b	1.80699	1.15064	1.02012	2.88442	2.80658	1.61747	1.97165	3.15884	2.28056
01-FULL-38-12b	1.362	1.71425	1.04167	0.640911	1.60087	1.29008	3.81485	2.26429	2.5361
01-FULL-39-12b	1.2037	1.96674	2.26479	1.76971	3.0491	2.21318	4.21964	1.69053	1.5596
01-FULL-43-11b	1.24654	2.96803	1.74111	0.557882	0.589129	1.50092	0.270952	1.85861	3.51907
01-FULL-43-15b	0.491634	0.686041	0.504269	0.356892	1.1544	1.11376	0.868766	0.878417	1.3907
01-FULL-44-24b	1.15787	0.538574	0.890719	0.331016	1.88455	1.08872	2.19319	2.3274	1.38525
01-FULL-45-10b	7.6631	5.59907	7.49625	5.13912	9.12758	8.15534	21.4097	15.4016	19.3785
01-FULL-45-15b	0	0	0	0	0	0	0.491607	0	0.174878
01-FULL-45-25b	0	0	0	0.868655	0.843028	0.514988	1.25533	0.5613	0
01-FULL-45-34b	0	0	0	0.770886	0	0.320764	0	0.31623	0
01-FULL-48-32b	6.51196	5.04749	2.33338	2.59825	4.52432	2.44923	3.44452	6.23791	6.38009
01-FULL-49-22b	2.46273	2.50021	2.64102	0.667013	1.46481	1.36501	4.50461	5.87142	6.007
01-FULL-54-110	0.362257	0.168501	0.904398	1.0619	0.210956	0	0.416743	0.485441	0
02-FULL-45-11b	1.20283	0.699362	0	0	0	0	0	0	0
02-FULL-45-17b	0.82676	0.52073	0.18258	1.08357	1.41938	1.01446	0.659424	0.905286	1.03941
1-14-0-10-32-24	0.342242	0	0	0.248444	0.688812	0.310131	0.642314	0.458621	0.161352
1-14-0-10-34-10	0.601416	0.839235	1.07773	0.610459	0.987584	1.52406	0.318211	1.90548	1.02042
1-14-0-10-34-76	1.15433	0.690149	0.871107	1.19946	0.602567	1.45636	1.70133	1.02361	0.885963
1-14-0-10-36-16	0	0.394708	0	0.162929	0.594044	0.406766	1.33381	0.947607	1.04654
1-14-0-10-37-14	0.373168	0.347153	0.510345	0.270894	0.417252	0.901746	0.439616	0.22225	0.469151
1-14-0-10-41-10	0.45216	0.210319	0	0.820591	1.34251	1.02434	0.599258	1.18181	0
1-14-0-10-41-12	0.198544	0	0.407294	1.15304	0	0.539747	0	0	0.187209
1-14-0-10-42-12	0	0.453759	0.250149	0.354082	0.818077	0	0.965863	1.30469	0.459916
1-14-0-10-42-22	0	0	0	0	0	0	0	0	0
1-14-0-10-43-42	0	0.508477	0.186876	0.52904	0	0.660396	0.160977	0	0.171792
1-14-0-10-45-20	3.44545	2.9161	2.70079	1.55844	2.13921	1.70678	2.52782	3.98374	2.19081
1-14-0-10-46-23	0	0	0	0.876007	0.269859	0	0	0.359352	0
1-14-0-10-46-36	2.27939	0.748408	0.412584	0	0	0	0.355404	0	0.252854
1-14-0-10-47-16	0.333042	1.08439	0.170801	1.85549	0	0	0.997009	0	0
1-14-0-10-48-11	1.18196	0.260758	0.215626	3.85255	3.78298	3.73805	1.17089	1.69026	0.985261
1-14-0-10-49-15	0.284155	0.528692	1.6879	0	0.449319	0	0.251065	1.26927	0.267933
1-14-0-10-49-17	0	0	0	0.412554	0.762538	0.128747	0.125533	0.507709	0.267933
1-14-0-10-55-24	0.331261	0.616336	0	0.360709	0.333355	0.30018	0	0.295937	0.312349
1-14-0-10-56-10	0	0	0	0	0	0	0	0	0
1-14-0-20-35-14	0.262482	0.244184	0	0	0	0	0.231916	0	0.989989
1-14-0-20-39-34	3.15917	1.81406	3.80088	0.649338	2.33625	1.53903	1.22744	1.22601	1.84591
1-14-0-20-39-49	0.428197	0.265564	0.146401	0.103614	0.478782	0.337243	0	0.892585	0.403751
1-14-0-20-42-23	0	0.144069	0	0	0	0.140334	0.273661	0.297528	0.584093
1-14-0-20-46-22	0.236435	0.439904	0.970045	0	0.15862	0	0	1.901	0.445873
1-14-0-20-47-16	0.340362	0.633269	0.349109	0	0.228342	0	0.45109	0	0.160465
1-14-0-20-64-10	0.366544	0.362466	0.35496	0.157232	0.500432	0.851298	1.61513	0.154582	1.19777
1-14-0-65-60-17	5.17831	5.40883	6.2332	12.2163	8.30811	7.33132	9.74959	8.97475	7.94082
1-14-2-50-31-20	0.829391	0.434924	0.239766	0.678768	0.913047	1.22309	0.469673	0.208831	1.10206
1-14-2-50-48-13	0.491634	0.157452	0.173601	0.479756	0.659656	0.153371	0.434383	0.741614	0.927132
45676	1.72818	2.64832	1.00567	0.803006	0.371056	0.250597	0.24434	0.988219	0.260756
1109	2.24958	1.25655	1.04212	2.47018	1.66797	1.63601	1.01668	2.91487	2.15141
1162T-S-0a-05	11.7592	8.39422	11.1289	79.6805	133.611	155.774	83.5872	74.8963	112.56
12-FULL-43-12b	0	0	0	0	0	0	0	0	0
12-FULL-44-12b	2.43278	1.31226	1.75831	1.05478	0.749194	0.67058	1.12744	1.64128	1.94428
12-FULL-45-19b	0.183272	0.610945	0	0.495064	0	0.597167	1.14075	2.91462	1.33208
12-FULL-67-14b	21706.3	22100.3	22726.3	18079.7	18304.5	18617.5	18961	19689.3	20370.9
13-1-40CM-64-14	4.71472	9.9582	5.56066	6.91907	6.72896	7.85077	7.74824	6.48365	7.10075
13-1-40CM-70-15	97.7651	94.8267	105.338	101.534	99.0398	99.8793	95.429	82.8326	91.0212
13-2-20CM-66-19	475.534	489.388	478.814	535.365	483.306	499.235	585.547	584.639	525.42
13-2-20CM-68-14	175.144	168.227	167.746	121.516	137.249	116.031	103.926	90.046	109.553
16-39-46	0.480946	0.715869	1.18394	1.39653	1.41969	1.48179	0.849879	1.94519	0.725582
17J80-11	10.806	12.4789	12.1182	13.0498	11.5426	11.11	15.1224	13.0233	12.2638
188UL27-1	0	0.57505	0.89674	0	0	0	0	0.763296	0.18484
1XD8-76	0	0	0	0	0.319679	0	0	0	0
2-01-FULL-33-17	0	0	0	0	0	0	0	0	0
2-01-FULL-36-15	19.616	14.3646	13.1233	10.9452	13.1636	12.63	11.5211	18.4173	16.8506
2-01-FULL-37-20	6.2957	5.02196	4.54067	5.96494	8.6598	7.69475	6.96553	5.63568	5.16609
2-01-FULL-38-13	2.58261	2.52457	1.23015	1.83602	4.07268	5.12123	2.96392	3.41564	0.593257
2-01-FULL-38-21	7.63752	8.24784	9.11116	11.3775	17.3381	11.7011	10.0613	10.1731	8.08596
2-01-FULL-38-26	13.9804	12.382	8.82765	17.356	21.1463	15.8868	14.193	16.9229	17.1404
2-01-FULL-39-10	1.98275	1.44549	0.281141	0.298463	0.091943	0	0	0.244868	0
2-01-FULL-39-10-A	22.5243	17.3591	13.754	21.3312	26.2179	20.6996	20.4537	28.2549	20.2517
2-01-FULL-39-12	0.198544	0.369407	0.407294	0	0.399599	0.179916	1.40339	0.886863	0.858474
2-01-FULL-39-13	0	0	0.314544	0	1.02867	0.416834	0.270952	0.684904	0
2-01-FULL-39-19	0.689765	0.576274	0.635379	0.362782	1.14285	0.561337	0.136831	1.27656	0
2-01-FULL-39-21	0.958026	0.445207	0.196712	1.18145	1.91163	1.64167	1.43045	2.2946	1.24176
2-01-FULL-39-24	1.78262	1.5547	1.14277	1.80543	2.60784	0.946797	0.098439	0.43575	1.30034
2-01-FULL-39-28	4.67914	4.76467	3.85719	2.61445	4.86752	2.34357	4.9391	4.89441	5.19543
2-01-FULL-39-33	3.3554	2.92939	3.38869	0.41221	0.034632	0.374225	0.501712	1.47574	1.36288
2-01-FULL-40-13	93.2233	79.8806	71.0567	49.9185	59.8002	55.5387	62.6887	81.7045	64.394
2-01-FULL-40-14	1.08099	0.778749	0.572414	0	0.490846	0	0	0	0
2-01-FULL-40-39	0	0.162789	1.2564	0.121536	0	0.303425	1.33133	0.149568	0.473589
2-01-FULL-40-42	78.4386	63.0794	55.7206	32.5806	45.3832	36.4005	56.538	67.1098	60.915
2-01-FULL-41-11	0.207872	0.193381	0.213214	0.301801	1.02952	0.58311	1.85421	1.13199	1.39077
2-01-FULL-41-18	3.1561	2.79615	4.70754	4.39421	4.55815	4.46897	4.45571	7.64975	5.27932
2-01-FULL-41-18-A	4.8792	2.88313	3.01144	1.59978	1.4657	1.58658	2.12606	2.7496	1.60395
2-01-FULL-41-21	14.308	18.2536	19.5647	10.473	17.2678	13.1305	57.764	62.711	43.7941
2-01-FULL-41-22	9.28091	5.69352	4.98731	3.345	1.95119	4.50929	6.69928	8.66935	9.82476
2-01-FULL-41-26	0.529793	0.513624	0.876251	2.25464	0.728367	0.681509	2.16926	2.42282	3.11084
2-01-FULL-42-13	3.63692	2.80268	0.989067	2.54442	3.83375	2.51223	4.13624	4.42805	6.09229
2-01-FULL-42-15	2.03601	2.05061	1.59828	1.52114	1.20188	0.816939	1.06776	1.29077	2.6916
2-01-FULL-42-20	0.31605	0	0	0.394459	0	0	0	0.485441	0
2-01-FULL-43-14	0.404875	0.188325	0.415281	0.146955	0	0	0	0	1.71792
2-01-FULL-43-22	0.981727	0.62224	0.36516	0.620999	2.1994	1.57393	1.4001	1.23364	2.20322
2-01-FULL-43-38	1.3274	2.54177	3.21948	1.58242	3.24886	3.10095	3.17677	4.05343	3.26874
2-01-FULL-44-10	10.4041	8.92526	6.09236	2.89208	4.03043	2.44774	4.27991	4.48571	4.04357
2-01-FULL-44-11	0.168331	0	0	0.244393	0.790511	0	0.446187	0.300762	0.317442
2-01-FULL-44-17	4.03814	3.80594	2.53452	0.841728	1.93686	1.5428	1.20338	3.2208	1.83464
2-01-FULL-44-21	24.1574	19.7702	22.4732	24.8386	26.1494	27.2618	108.484	117.258	122.869
2-01-FULL-44-22	1.7424	0.355725	1.56884	0.874024	1.68237	0.834869	1.40912	1.48112	2.63906
2-01-FULL-45-10	0	0	0	0	0	0	0	0	0
2-01-FULL-45-10-A	0.185467	0.517612	1.7121	0.269272	0.62213	0.67226	0.655476	0.497068	0.349756
2-01-FULL-45-10-B	2.08559	0.832149	0.549517	0.173623	0.320914	0.810579	1.05238	2.22643	0.730681
2-01-FULL-45-11	1.83998	2.56756	2.51635	2.51596	1.74163	2.4818	2.16761	3.70793	1.80955
2-01-FULL-45-18	3.24078	3.26411	3.70729	3.89169	4.80168	8.27599	18.9032	20.6064	21.9389
2-01-FULL-46-13	2.93587	3.2522	2.52147	2.45006	2.68866	3.30186	3.37629	1.21322	2.46601
2-01-FULL-46-14	4.67994	5.09515	2.45885	3.39555	4.2798	4.20818	3.54243	6.24295	5.14494
2-01-FULL-46-14-A	0.933857	0	0.957858	0.564929	0.626507	0.423118	0.412555	1.11237	0.733785
2-01-FULL-47-10	0.558071	1.32758	0.874976	1.46422	1.36388	0.758563	1.26088	1.77345	0.789315
2-01-FULL-48-10	2.37146	2.41701	1.62082	1.61743	2.10234	2.17577	2.7733	4.20055	3.03061
2-01-FULL-49-10	2.61226	2.05884	2.76663	1.11349	2.12086	3.19266	0.952811	3.2653	2.04267
2-01-FULL-49-17	0.181128	0.337003	0.928917	0	0.278934	0.164134	1.2621	0.161814	0.78407
2-01-FULL-49-22	30.1574	24.464	19.5288	19.4583	25.8211	20.9771	28.9613	28.2451	26.6389
2-01-FULL-50-11	2.30973	0.708617	1.41884	0.972648	0.821788	0.927754	2.75467	1.27399	1.09751
2-01-FULL-50-23	0.368725	1.20057	0.756404	0.267669	1.36054	1.16945	0	0.329406	0
2-01-FULL-50-24	0.559752	1.75446	1.06523	0.272546	1.13421	0.769953	0.826291	0.335408	0.354009
2-01-FULL-50-28	1.41706	2.63655	1.11421	1.17564	0.457151	0.984371	0.536591	0.723402	0.38176
2-01-FULL-51-10	0	0.384183	0	0	0.397166	0.374225	0.158186	0.479829	0.168813
2-01-FULL-51-34	1.51012	2.03487	1.76042	1.45506	1.48634	1.7675	2.28133	1.67227	0.223791
2-01-FULL-52-15	0.527948	0.163714	0	0	0.236127	0	0	0	0
2-01-FULL-56-20	0	0	0	0	0	0.133018	0.129697	0.131138	0.138411
2-01-FULL-58-14	2.89894	1.27746	0.312995	0.128481	0.927385	0.597285	1.65545	1.10681	1.03871
2-01-FULL-59-12	11.689	9.5319	8.19904	4.44484	3.83427	6.38694	9.77355	11.097	8.02462
2-01-FULL-60-11	10.9412	12.0728	11.1266	6.26131	6.18248	6.75547	10.3326	7.42783	7.79933
2-01-FULL-63-20	0.973639	2.0439	1.86138	0.344146	0.379606	0	0.999881	0.505494	1.30258
2-01-FULL-64-13	4.15543	2.2718	2.07509	1.1897	1.17155	0.724813	4.06969	1.14037	2.24112
2-01-FULL-66-17	17.9632	19.0967	19.3606	22.0273	22.6814	21.5649	20.7412	20.0472	17.0955
2-02-FULL-34-10	0	0	0	0.159462	0	0	0	0.196242	0
2-02-FULL-35-15	1.37658	0	0	0	0.769598	0.415805	0.405424	1.22978	0.216331
2-02-FULL-36-13	1.60299	2.30847	1.27262	0.394459	1.90102	0	1.18461	1.42465	0.341575
2-02-FULL-37-13	14.2262	10.5262	8.8088	20.173	19.339	16.3865	14.5891	20.5864	20.6568
2-02-FULL-38-14	2.03502	2.23212	2.23964	0.997181	2.28225	3.10982	1.6436	2.61198	1.15562
2-02-FULL-38-14-A	0.566578	1.19114	0.538457	0.548395	0.126702	0.171139	0.333733	0	0
2-02-FULL-38-15	2.59633	2.70486	1.73802	0.598114	1.0344	0.681555	0.248783	1.60951	1.43695
2-02-FULL-38-15-A	1.80705	0.595387	1.05118	0.464597	0.672381	0.604208	1.13095	1.28548	0.628702
2-02-FULL-39-11	9.53224	5.51434	5.45287	5.60953	6.65815	8.0711	4.55808	12.5159	7.20075
2-02-FULL-39-13	0.589961	0.137208	0	0.535338	0	0	0	1.0541	0.27814
2-02-FULL-39-14	3.6753	3.39773	3.44601	2.72741	4.65569	2.23967	1.67112	3.53229	3.61584
2-02-FULL-39-32	4.03973	4.22318	3.03738	0.849394	1.02625	1.4603	1.06175	1.51288	1.89835
2-02-FULL-40-10	3.53412	2.69106	1.66461	1.03304	1.34475	0.386241	2.41978	2.75141	1.94483
2-02-FULL-40-11	0	0	0	0.56564	0.130687	0.353042	1.2048	0.348052	0.367354
2-02-FULL-40-12	0	0	0.132371	0.187368	0.08658	0.23389	0.798178	0.115292	0
2-02-FULL-40-13	1.12304	1.62385	0.996171	1.60303	2.8144	1.01196	1.32417	1.84293	0.956864
2-02-FULL-42-43	1.41785	1.78239	1.00482	1.28028	1.03559	1.02061	1.84006	2.19449	1.29756
2-02-FULL-43-11	4.085	4.53022	4.64877	3.1608	0.906387	1.15061	1.39498	3.92299	1.4856
2-02-FULL-43-11-A	1.0498	0.528705	1.66299	0.130722	0.943033	0.450108	1.34019	0.658813	0.584993
2-02-FULL-43-16	0	0.550581	0.625936	0.206277	1.24601	0	1.64552	0.958826	0.907899
2-02-FULL-44-16	0.44247	0.960457	1.4388	0.644716	0.496878	0.736527	0.781889	0.263525	0.13907
2-02-FULL-44-35	0.555568	0.775257	0.712309	0.201652	0.18636	1.13274	1.10446	2.35755	1.17866
2-02-FULL-45-11	1.979	1.18645	1.47783	0.545593	0.256533	0.346504	1.31591	1.34661	1.39979
2-02-FULL-45-18	0.801024	0.745182	0.27387	0.775317	1.43304	0.725867	0.707744	0.596339	1.00706
2-02-FULL-45-22_A	0	0.484264	0	0.188943	0.625878	0	0	0.232522	0
2-02-FULL-46-11	4.0338	3.79855	4.11927	1.63993	3.41898	1.26111	5.53202	5.0481	4.61157
2-02-FULL-46-13	6.37096	4.72461	4.57582	3.38981	2.52085	2.067	3.22141	1.57772	2.78494
2-02-FULL-46-19	0.640819	0	0.657289	0.46519	0.143305	0.193564	0.754927	0.381657	0
2-02-FULL-47-12	103.096	91.9439	79.4656	69.5122	90.7282	66.6586	119.794	125.294	124.569
2-02-FULL-47-50	6.01267	4.92348	5.2795	9.23692	13.2727	11.4055	31.0299	39.6427	18.0747
2-02-FULL-48-11	0	0	0	0	0	0	1.11008	1.26927	0.871551
2-02-FULL-48-11-A	3.5192	2.87783	1.62991	3.36743	2.77405	2.00866	4.12982	2.52974	3.26003
2-02-FULL-48-12	0	0.800381	0.882471	0	0.288599	0	0.76017	1.15292	0.811241
2-02-FULL-48-16	0.415744	0.725746	0.380419	0.434061	1.84904	1.57897	1.35588	1.35962	0.907385
2-02-FULL-49-16	0.737451	0	0.567303	0	0.247371	0	0	0.329406	0.347675
2-02-FULL-50-16	0	0	0	0	0	0	0.291129	0	0
2-02-FULL-50-16-A	0	0	0	0	0	0	0	0	0
2-02-FULL-50-9b	0	0.345074	0	0	0	0	0.983214	0.497068	0.699513
2-02-FULL-51-10	0.480201	0.558405	0.861949	0.348592	0.483236	1.41422	0.530351	0	0.226393
2-02-FULL-51-18	2.68134	0.673685	1.75553	1.38016	1.76492	0.493987	1.89105	0.513261	1.59093
2-02-FULL-52-10	3.20909	1.65971	2.8013	1.79528	5.32354	3.04022	7.46657	5.14908	5.82075
2-02-FULL-52-16	3.04196	2.40376	1.59535	3.53076	2.75864	1.92008	1.49036	2.01855	1.70991
2-02-FULL-52-23	0.491634	0.304907	0.336179	0	0.219885	0	0	0	0.154522
2-02-FULL-53-10	0	0	0	0.478387	0	0	0	0.294363	0
2-02-FULL-55-14	6.24047	6.94297	6.00884	5.27948	7.10517	6.01347	5.28638	3.02552	6.00093
2-02-FULL-56-15	94.8909	94.4883	102.741	125.504	131.455	118.916	128.685	113.535	123.602
2-02-FULL-58-16	1.71605	1.75321	1.11379	1.12361	1.80939	1.58018	2.43311	1.10744	1.07371
2-02-FULL-61-13	26.547	26.2091	23.3522	35.1336	33.4984	35.0819	37.8602	32.5762	28.6303
2-02-FULL-61-28	51.9736	51.5316	55.0892	69.0008	60.3101	69.1992	69.6704	60.4376	58.8259
2-02-FULL-62-14	12.2232	14.0378	11.1068	13.3712	17.1627	14.6494	15.2572	15.3939	11.4896
2-02-FULL-62-17	117.024	119.231	116.501	128.182	144.92	126.589	128.663	121.928	138.185
2-02-FULL-63-19	98.6374	101.526	104.108	133.769	148.401	136.923	140.405	125.79	143.193
2-02-FULL-65-29	1340.61	1342.15	1298.87	1317.32	1332.82	1326.27	1308.78	1238.26	1241.79
2-02-FULL-66-14	1678.91	1743.89	1848.84	1769.14	1894.45	1815.5	2088.34	1852.23	2153.02
2-02-FULL-66-22	60.5636	67.7982	69.0228	69.7409	84.1831	77.9326	69.1846	67.8489	73.6104
2-02-FULL-67-20	0.696021	0.971249	0	0.252631	0	0.315358	0	0	0.328142
2-02-FULL-67-57	15.688	16.5141	18.2338	19.1265	17.7547	17.8302	18.9268	16.8652	14.446
2-12-FULL-35-11	0.123892	0	0.127076	0	0.250691	0.112267	0.218929	0	0.233637
2-12-FULL-35-15	48.4607	44.7687	38.3773	39.0127	41.736	35.8781	52.5415	61.3522	59.7917
2-12-FULL-35-23	0	0	0	0.492354	0.205734	0	0	0	0
2-12-FULL-37-11	5.35947	4.54713	4.1148	1.98823	4.54946	3.06169	2.74699	3.81393	4.29758
2-12-FULL-37-12	1.26968	1.06356	13.9196	7.10191	8.27118	3.81124	11.2198	17.2569	11.3608
2-12-FULL-37-14	0	0	0.870382	0.204402	0.284646	1.02061	0.872444	0.882136	0.400064
2-12-FULL-37-34	1.32836	1.58266	0.173601	0.619888	1.21628	5.17711	10.0061	20.3422	5.04606
2-12-FULL-37-7b	8.4326	11.8902	9.15718	11.0988	14.6953	13.0128	16.7363	13.4848	15.5347
2-12-FULL-39-13	0.726766	1.33696	0.538457	3.44185	1.25196	2.26573	2.76353	3.05968	2.23383
2-12-FULL-41-12	174.323	158.63	136.354	67.6834	87.0091	66.2116	141.012	148.907	167.985
2-12-FULL-41-13	1.60205	1.10397	0.791181	0.344585	0.398068	0.26884	1.67762	1.59024	2.90928
2-12-FULL-41-16	0.89345	0	0.763677	0.432388	0.599399	0.269874	0.263136	0.266059	0.702035
2-12-FULL-41-17	1.34665	0.715869	0.789291	0	0	0	0	0	0.362791
2-12-FULL-41-20	0	0	0	0.725296	0.718174	0.167065	0.99376	3.18029	0.960275
2-12-FULL-42-10	0	0	0	0.128481	0.237476	1.28306	0.667466	0	0
2-12-FULL-42-15	0	0	0	0	0	0	0	0.345877	0
2-12-FULL-43-11	0	0.364731	0	0.28461	0.526055	0	0.692813	0	0
2-12-FULL-43-12	0	0	0	0	0	0	0	0	0
2-12-FULL-43-28	0.511949	0.389375	0	0.117718	0.715686	0	3.50939	3.78525	2.6568
2-12-FULL-44-25	2.34793	3.59838	2.89283	2.73599	1.95621	1.96822	4.36154	1.6142	2.39918
2-12-FULL-45-12	0	0	0	1.01623	0.103379	0.31714	3.16543	3.64964	1.24118
2-12-FULL-45-22	5.92151	3.87099	4.76963	4.88176	4.0397	3.02605	7.26525	4.74607	4.1614
2-12-FULL-48-17	0	0	0.330927	0.936841	0.182273	0.538563	1.53034	0.819181	1.52108
2-12-FULL-50-11	0	0	0	0	0	0	0	0	0
2-12-FULL-50-11-A	0.679231	1.13738	0.949559	0.591689	0.529943	0.615501	0.480107	0.364081	0.744823
2-12-FULL-52-36	0.186584	0	0	0.270894	1.12658	0.338155	0	1.59111	1.14835
2-12-FULL-53-21	6.37355	8.56485	6.86342	5.78719	3.6718	10.188	5.97459	6.84103	9.03069
2-12-FULL-54-10	25.988	23.211	29.9174	26.6201	26.7585	26.7728	29.2456	29.964	33.3144
2-12-FULL-55-11	0	0.453759	0.250149	0.878288	0	0	0	0	0
2-12-FULL-57-11	6.41401	6.90554	4.93498	3.2422	4.64479	3.68554	3.59353	4.96106	3.39246
2-12-FULL-57-22	301.213	266.082	280.263	303.415	312.499	296.358	303.137	326.921	312.421
2-12-FULL-60-19	127.458	115.338	111.644	120.069	130.323	119.136	123.502	138.73	123.637
2-12-FULL-60-25	9.17793	10.5188	9.7564	9.85291	11.619	9.91493	10.3173	11.0817	9.36728
2-12-FULL-62-27	1.06475	1.02395	1.12351	1.91046	1.10947	0.812611	2.12682	1.07739	3.14312
2-12-FULL-64-23	505.281	509.771	521.696	575.73	638.147	608.953	610.106	577.394	622.922
2-12-FULL-65-11	506.755	504.77	469.059	525.933	515.782	534.168	511.128	487.85	475.322
2-12-FULL-66-21	3165.63	3310.43	3173.05	2934.07	3037.63	3177.49	2892.21	2972.41	2733.71
2-12-FULL-67-15	82.2671	88.3162	90.5821	104.431	121.2	108.749	111.46	106.337	115.297
2-12-FULL-68-20	1456.79	1475.62	1629.81	2171.92	2396.59	2130.43	2290.24	1904	2205.16
2-12-FULL-69-37	20.4527	17.2637	19.5767	20.1651	23.8637	21.5871	16.5678	21.8722	19.6827
20-14-0-80-47-9	0.327756	0.609814	0.504269	0.356892	0.109943	1.29076	0.463005	0.146403	0.324317
20-14-0-80-50-8	0.828792	0.771014	0	0.38058	0.724997	0	1.24768	1.36981	3.44649
20-14-all-45-10	0	0	0	0	0.21645	0	0	0	0
20-60-12	0.604683	0.374204	0.827865	1.86145	1.1017	0.754321	0.807681	1.22922	0.784901
2011-GWC2-44-17	148.255	126.314	105.886	28.5899	34.0039	33.13	46.8781	57.0394	59.9745
2013-40CM-41-45	14.8618	12.4932	13.8883	11.942	10.1075	14.8367	17.2959	23.3478	18.8396
20CM-2-55-15	1783.95	1736.37	1769	2114.2	2186.56	2063.02	2688.24	2398.22	2574.77
20CM-2-65-7	853.469	876.946	960.123	598.905	645.035	597.992	582.631	527.426	635.8
20CM-2-70-11	347.471	353.213	357.84	410.722	393.689	403.671	410.171	341.704	364.142
20CM-4-69-16	246.648	250.919	272.636	258.262	241.43	261.385	256.598	253.024	240.603
21-14-0-10-47-8-A	85.1606	78.5098	64.2828	52.4652	78.3106	57.8421	89.6921	82.8932	97.195
21-14-0-20-44-7	0	0	0	0	0.652419	0	0.187439	0.244868	0.200032
21-14-0-20-46-8	0.712021	0.165596	0	1.93829	1.43304	1.45173	0.47183	0.795119	0.167843
21-14-0-20-56-8	0.739685	0.511486	0.723166	1.21433	1.41724	0.739384	3.42668	2.39501	3.64753
21-14-0-20-63-9	3.22197	2.91901	1.81367	1.0516	0.698079	0.642283	2.36098	1.45787	1.84008
21-14-all-39-27	0.495567	0.46102	0.254152	0	0.166233	0	0	0	0.233637
21-14-all-40-8	0	0	0	0	0	0	0	0	0
21-14-all-47-15	0	0	0.276252	0	0	0.24406	0	0.578051	0
21-14-all-47-17	1.6192	0.904467	1.28215	1.67693	1.16111	1.464	1.26276	2.36908	1.41479
21-64-14	23.1761	22.7803	23.8472	25.4682	24.8972	22.1542	27.0292	24.4557	22.8752
28-57-27	2.33826	2.89138	2.68788	2.4464	4.2564	3.86206	4.45245	4.05325	1.68014
28-YEA-48	98.247	95.5252	92.5803	102.737	103.095	106.001	101.546	93.4321	106.282
3-1-20CM-2-70-9	211.629	200.693	212.57	199.47	235.569	178.531	187.433	161.452	187.813
3-1-20CM-3-53-8	278.964	247.741	262.07	152.967	164.602	195.14	175.664	181.917	184.756
3-1-20CM-4-69-9	307.079	315.961	303.519	226.225	255.934	238.466	188.66	164.36	200.54
32-111	0	0	0	0	0	0	0	0	0
33-17	0	0	0	0.384345	0	0	0	0	0.249613
336-3	0.655512	1.74514	0.721328	2.32476	2.47694	2.75881	1.04592	2.21589	2.72427
34-128	4.16047	3.47308	3.12262	4.04921	2.6782	2.70153	5.13458	5.19008	2.89905
34-65-8	12.6436	13.25	10.7458	14.0451	9.98061	15.9053	13.6372	10.3277	6.94927
39-52-133	6.37408	4.47589	3.70497	7.15735	10.6056	8.96994	10.689	10.843	11.1709
40-80	1.72139	1.63673	0.633799	0	0	0.275165	0.374878	0	0
40CM-2-53-6	15.9887	22.7315	21.7134	15.2809	20.9047	15.5276	20.5088	20.5935	19.2415
40CM-2-70-7	63.713	58.928	55.1156	66.9464	62.9513	72.3068	61.7344	63.3256	59.6707
40CM-3-55-5	11.9884	10.2761	11.6408	18.2634	15.0506	21.194	16.8658	14.2396	13.4021
40CM-3-62-11	17.1963	19.2122	20.6089	21.5356	16.055	18.8805	17.9535	16.4979	16.2381
40CM-4-65-16	55.7722	55.9964	49.4559	49.5635	51.0138	52.1939	44.9933	48.2239	53.3485
40CM-4-68-19	167.775	154.88	157.669	144.135	163.465	150.021	145.362	162.51	151.516
40CM-4-69-5	109.811	105.582	102.295	145.511	121.288	129.874	128.842	110.902	121.256
40CM-68-15	286.577	296.257	305.442	341.075	329.63	329.943	323.733	296.994	293.873
41-12-T18	2.90045	1.65215	1.32322	1.41084	2.03166	2.70747	3.43657	2.82019	5.59481
41-269	0.812544	0.454953	0	0.521259	0.218728	0	0.776232	1.67794	0.614835
41T-STBD-0c-01a	21.8941	25.7244	25.0478	21.6991	19.8788	23.4956	28.9626	25.1044	29.277
1942-11-01	0	0.527204	0.398695	0.258439	0.141355	0.161304	0	1.10018	0.671372
42-54-T18	1.7004	0.538574	1.73677	2.65953	4.05429	2.92755	8.16502	1.42393	2.97387
43-37	0.63921	0.752101	1.35004	1.48749	0.529704	2.28269	1.12955	1.5957	0.460947
4484-113	0	0	0	0	0	0.130543	0.381853	0.514793	0.679178
4484-188	1.18393	0.550697	1.15968	0.46842	0.361377	0.780482	0.52303	1.03138	0.480147
4484-190-2	6.34719	5.13716	3.15277	7.13096	5.8503	5.95872	6.15481	9.00608	6.83492
4484-211	0.587495	0.365889	0.5988	0.990346	1.70518	0.973408	0.948016	1.83036	1.28752
4484-213	0	0	0	0.182798	0.168936	0.228186	0	0.22496	0.237436
4484-219	0	0.313193	0.345315	0	0	1.06776	0.297458	0	0
4484-276	0.916607	1.81107	0.796413	0	0.477682	0	1.86739	0.500817	0.899972
4484-49	0	0	0.322528	0.126316	0	0.142471	0.461227	0.3109	0.476389
4484-07-01	0.206486	0.356741	1.60358	1.73449	1.97897	2.43246	0.912204	2.08185	2.83702
4484-87	1.33655	0.722787	0.33441	0.855912	1.70099	2.33509	0.284753	1.16163	2.24009
4484-93	0.245817	0.686041	0.504269	0	0	0	0	0	0.231783
45385	0	0.800381	1.76494	0.31228	0	0	0.380085	0.768615	0.40562
4572-112	0.459994	1.22097	1.86418	1.39006	1.43303	1.94597	1.49082	2.23039	1.01235
4572-123	0.333042	0.61965	0	0.84816	1.67757	0	0.882778	0.297528	0
4572-13	5.80106	6.8782	6.51327	8.39241	4.57169	7.49053	5.05935	6.3422	7.95774
4572-130	0.658999	1.53265	1.0139	0.239193	0.884219	0	0.291129	0	0
4572-55	0.890027	0.58505	1.9201	0.342399	1.01289	1.63786	0.534788	0.421373	0.444741
4572-78	0.634195	0.640384	0.769479	2.12705	2.04832	2.34786	2.42453	2.56351	3.30031
46-32	110.159	115.363	109.853	244.24	156.612	172.383	165.289	203.896	149.837
46-47	2.92952	1.98094	3.40193	1.54579	1.55844	1.40334	1.53934	1.55645	0.365058
46-80	2.70256	4.15099	3.98471	2.68135	3.88889	3.71352	4.29977	2.25501	3.04708
49-20	5.36037	5.61392	3.66154	3.50629	2.13328	3.60279	4.97627	3.9481	3.49827
4M-Z18	3.5603	6.2932	4.77461	4.41137	2.80796	4.18054	3.7509	3.59538	4.24629
50-400-T64	1.77197	0.918466	1.29501	1.42844	2.65313	2.69893	1.86292	3.07244	0.908659
51-20	0	0.436572	0.962696	0.671319	0.314836	0.425255	0	0.419244	0
54-19	33.5285	31.4235	31.6494	23.4206	22.7224	25.9576	30.0368	29.3521	21.9178
55-13	39.5338	33.185	29.0101	32.4935	36.392	40.7966	42.8575	35.0804	38.1358
62-47	122.413	138.361	138.922	134.527	155.877	133.052	133.166	129.255	114.471
629B-23	3.18305	3.58066	2.98731	4.99594	3.19534	5.24352	3.07628	6.15262	4.44268
63-22	4.30175	5.54897	6.8151	6.30733	6.27006	7.48491	6.57815	4.16784	7.96944
630D-37	8.03342	9.84536	8.42392	9.58898	9.56175	10.7624	8.15928	10.1548	8.56788
64-32	0.178005	0.331192	0	0	0	0	0.157277	0	0
65-79	28.0477	30.9667	27.9905	36.2076	30.8246	35.7009	21.86	22.1179	25.4493
1965-09-01	17.7339	14.5529	20.4003	26.4577	26.2828	23.7511	24.1145	19.8376	24.6755
66-26	4.33162	5.37786	5.20189	4.38137	7.50218	9.63156	7.73675	5.43764	6.15149
66-474	24.2441	20.2381	20.2914	26.7614	25.7464	33.4213	32.5613	35.0286	33.9909
67-14	79.0258	74.0905	63.8682	45.6925	52.7287	45.4354	35.1556	31.8777	43.0586
1969-11-01	11.4734	9.40678	13.7609	13.4689	12.2055	8.64491	9.88798	12.5406	11.0849
70-18	4.41784	7.12179	6.20374	3.99922	3.78871	2.49715	3.9343	3.50094	2.85709
73-13	3.1178	3.83817	3.39107	2.71221	1.8088	1.41465	3.27653	3.33938	0.590935
79-D21	0.290826	0	0.636551	2.20356	0.930254	1.05415	0.513918	0.259813	0.137111
9FT-COMBO-42-15	5.65694	4.09577	5.88323	2.43983	2.76665	2.01861	3.51558	2.727	2.39314
9FT-COMBO-48-23	3.8031	4.58616	3.79793	3.57204	5.68571	3.93687	5.83233	8.79777	6.18106
9FT-COMBO-53-11	0.426233	0.132173	0.291458	0	0.482911	0.266036	2.58562	0.51613	0.812686
9FT-COMBO-55-16	18.6818	18.0162	16.301	15.9877	21.8578	20.1671	18.9494	29.137	21.3091
A05DMB-2	0.645038	0.338985	0.373752	0.837645	1.50185	0	2.52035	0.981525	1.4171
A373	4.38335	5.88591	4.27788	5.38888	5.44121	5.50009	5.08019	6.62519	6.67463
A37T11	0.860359	0.400191	0	0	0.82755	0.155927	0	0	0.879658
AA152	26.1496	29.942	36.979	32.1344	31.0853	34.2987	31.8505	37.607	32.0923
AA29	1077.71	1093.69	1085.4	684.876	720.361	709.234	757.646	691.615	689.524
AA32	2120.99	2139.09	2196.55	1465.69	1526.33	1440.09	1559	1514.12	1500.09
AAA044-D11	0.831826	1.13738	0.836025	0.591689	1.10488	0.768955	0.374878	0	0.400064
AAA164-E04	2.91089	1.91023	2.63389	3.69999	2.65553	1.69168	2.25591	2.36779	1.48794
AAA240-E13	0.224442	0.208795	0.23021	0.488787	0.602294	0.203383	0.198305	0	0.211628
AAA300-D14	1.0559	1.30971	0	0	0	0	0	0	0
AAA536-G10	0.373168	0.347153	0	0	0.358261	0	1.27337	0	1.51059
AABM5-125-24	3.90138	4.41465	3.9022	2.00006	1.07489	2.69501	2.90084	2.6518	1.97329
AAP99	5.1489	5.0061	5.91601	4.07755	5.35584	6.82869	6.33911	6.53847	4.70375
AB-137-C09	1.46568	0.825649	1.78379	1.32543	1.24973	1.1366	0.552109	0.716326	0.587239
AC-14	290.913	303.235	266.071	288.495	287.502	312.262	264.54	242.031	282.57
AC-16	174.887	178.322	173.415	145.365	154.342	140.724	113.117	106.739	119.082
AC-21	201.83	202.245	202.93	136.609	168.135	156.473	109.805	108.115	123.724
AC-25	159.007	168.902	142.042	147.034	141.694	158.499	124.965	127.565	151.054
AC-32	127.472	130.919	121.243	91.0965	99.5993	82.3209	78.6943	65.0599	77.3151
AC-35	111.614	114.496	111.156	103.535	113.526	110.71	99.4663	98.2432	97.7485
AC-37	179.284	185.334	182.339	108.438	117.991	106.407	90.818	88.3976	88.0334
AC-38	72.2678	78.1885	80.5681	44.5929	42.9092	41.0932	36.9663	32.3765	34.7417
AC-48	40.6397	40.4422	35.7925	23.9085	36.2049	35.1176	17.5438	21.939	26.642
AC-49	125.87	130.23	135.863	71.9647	75.7625	70.7707	63.8704	54.2058	72.9751
AC-50	168.682	175.93	170.981	120.736	136.738	116.978	106.017	84.906	108.391
AC-51	701.048	717.771	645.164	708.66	965.907	672.037	458.252	443.249	592.578
AC-52	49.446	48.841	47.5968	34.7046	34.0251	34.6716	25.3371	24.3329	24.9341
AC-55	58.745	60.5125	66.4937	61.3802	56.3271	56.8774	54.1039	46.9295	48.1605
AC-56	188.579	201.444	201.27	130.857	148.103	129.724	123.063	99.7637	132.949
AC-64	55.1086	58.422	66.3444	36.2447	35.5512	30.6205	31.0891	26.7278	38.4567
AC-67	40.137	40.5444	32.2671	25.0652	28.8448	26.0297	15.7621	17.1408	17.3614
AC-69	125.934	130.629	126.047	109.141	160.755	116.498	77.1431	80.4142	96.7867
AC-9	68.8739	75.076	76.1832	70.0645	69.3092	68.6995	54.8525	54.6402	65.6702
ACE-ARM1	0.977026	2.61289	2.62953	3.51129	2.43437	3.72527	4.24466	2.79503	3.69497
AD8-1	0.755437	0.71387	3.01294	0.995769	0.413449	1.98553	1.18667	0.667417	1.71291
AE-B3A	0.491634	0.457361	0	0.123539	0.456685	0.154213	2.34205	0.743275	0.463566
AER2-1	1.33956	1.21425	1.87053	0.456532	1.43983	0.427414	0.138914	1.85976	0.296494
AG-12	17.5602	12.2019	11.8063	11.6257	12.7849	12.7785	9.55925	6.8792	9.62818
AG-363-K07	0	0	0	0.254059	0.117396	0.31714	0.309222	0.156328	0
AG-363-N16	0	0	0	0	0	0	0.570127	0	0
AG-363-P08	2.81572	5.01108	2.76252	0.888703	0.492786	0.221872	0.432666	0.328104	1.15433
AG-409-M05	0	0	0	0	0	0	0	0	0
AG-430-B22	0	0.338985	0	0	0.244461	0	0	0	0
AG11	1546.28	1520.24	1712.48	1385.34	1520.52	1374.93	1333.6	1257.91	1317.17
AG12	83.4344	86.4005	98.9907	78.0872	82.0695	95.1356	86.6059	71.3351	80.6587
AG2	1650.56	1658.06	1803.84	1429.63	1683.16	1361.64	1402.53	1300.59	1398.66
AG25	50.6716	43.9085	43.5316	46.081	45.684	46.7111	40.5725	35.5787	40.4206
AG29	94.6598	90.9302	91.627	87.9026	98.8013	94.92	93.6944	86.8009	86.2147
AG41	431.503	428.305	426.753	404.403	424.481	415.702	390.104	391.17	400.649
AGPOR5	0.340362	0.834246	0.760933	1.59344	0.666575	1.06842	0.327738	0.86306	0.644753
AHLZ01	17.5306	14.6508	15.4386	7.19568	8.99144	8.70153	17.1342	9.58645	11.8433
AK92	5.40044	5.90269	1.24886	8.84827	9.18535	9.44322	7.49483	8.49716	8.91179
AKCV01	8.70433	8.82154	8.13478	5.64959	6.11017	5.06001	4.27508	5.36765	4.95197
AL-N1	12.8928	13.2135	10.5704	11.2304	8.83481	9.13335	5.88551	11.5404	11.0582
ALPHA2B	19.9686	17.9029	25.206	17.2252	11.1065	13.0515	16.2141	13.6991	13.2484
AM-0621	25.8646	23.9213	21.4338	22.2829	24.0165	19.9637	20.4494	26.0117	22.216
AM-1111	2.19559	1.4916	1.46304	1.35508	1.45501	0.663195	1.81961	1.51874	1.84678
AM-2324	0.274097	0	0	0	0	0	0	0	0
AMARA-1	0	0.306529	0	0.119597	0.331582	0.149292	0.727822	0	2.41361
AMAZON01	3.36105	3.25723	3.65199	4.6328	4.71584	5.0395	4.48064	1.59932	2.94752
ANME-1-THS	0.652559	0.47626	1.653	0.851032	0.491408	1.32586	0.678499	0.898883	0.615304
ANME1a	3.11571	2.13218	1.18289	2.005	1.45311	1.15921	1.07461	1.34628	0.740168
ANT-B6	1.08533	1.78423	1.82406	2.74367	2.15976	1.50272	3.73969	3.36169	3.64302
AP-15	427.122	440.951	456.054	607.566	660.787	598.764	567.227	514.705	561.464
AP-16	99.4634	94.9271	96.6357	106.224	114.351	114.999	109.869	102.641	96.1877
AQU-01	109.925	108.45	78.742	86.0859	102.854	77.8877	136.876	123.104	142.273
AQU-03	9.42793	6.98737	8.01503	4.95955	6.77653	6.60711	10.1069	9.91556	11.5915
AR12	2014.79	1975.33	2143.01	2317.88	2240.15	2230.12	2162.09	1802.37	1832.41
AR19	172.478	167.073	171.59	204.881	199.418	200.055	183.31	166.958	180.445
AR31	1318.66	1282.08	1326.77	1426.67	1427.14	1426.01	1383.59	1275.94	1293.32
AR37	224.658	236.652	229.086	248.212	236.561	230.603	223.25	211.805	234.55
AR5	1289.44	1253.57	1286.15	1550.49	1467.26	1435.58	1361.02	1223.64	1268.11
AR8	471.527	481.911	522.924	569.179	556.161	552.441	523.639	476.146	491.74
AR9	124.859	120.666	133.648	135.049	126.568	133.092	130.84	118.587	114.219
ARS10	6.76358	8.76031	10.0117	7.69618	8.36083	11.3605	12.9479	14.6018	12.0588
ARS1013	0	0	0	0.316679	0	0	0.770877	0.77944	0
ARS1224	2.73892	0.846761	1.39493	1.22775	2.0816	1.77968	1.96259	2.24654	1.64133
ARS1246	0	0.279745	0	0.436586	0.403479	0.544987	0.26569	0.805926	0.28354
ARS1285	1.09639	0.764966	0.843424	0	0	0.248379	0.242178	0.244868	0
ARS21	0	0	0	0	0.288599	1.07949	0	0	0.816953
ARS23	1.70717	4.5938	2.65936	0.537626	0.657467	3.17707	0.215481	1.67408	0
ARS69	0.459979	0.415583	0.46592	1.13033	1.44926	0.84304	1.06583	2.8183	1.12635
ARS98	5.19862	3.84151	5.40511	4.51157	3.14878	3.70189	5.36465	4.72663	5.14063
ASMP01	1.66693	1.65033	1.10974	1.50197	1.76421	2.25686	3.2135	1.22511	1.85455
ASP10-02a	2.071	1.64628	2.2268	2.21945	1.14968	1.81221	0.810722	2.33141	1.2492
ASP10-05a	0.212143	0.314483	1.0809	0.399401	0.569292	2.60694	0.374878	1.39753	0.200032
ASV31	2.65247	1.29667	2.34217	0.691999	0.817422	2.28002	0.994461	0.98927	1.11459
ATBO01	9.39283	5.75257	5.11184	8.12622	6.15243	8.75139	9.10538	7.67586	7.46246
ATM1	46.5196	37.8666	45.4473	47.2329	50.532	53.9835	55.5116	62.9767	53.906
ATN2	59.2979	65.0731	50.7008	78.7366	75.386	71.3244	62.1478	50.0263	65.2515
ATN3	13.7867	15.7215	14.3969	18.2554	20.1748	13.1499	12.7401	11.9546	14.3449
ATX-6F1	0.26933	1.00222	0.552504	0.879816	1.187	0.732179	0.713899	1.26975	0.253954
ATZT02	0	0	0.784898	0.135447	0	0.384976	0.989137	0	0
AU392	0.658999	0	0	0.119597	0.552637	0	0.727822	0	0.155344
AUK180	0	0	0	0.23421	0.21645	0.292363	0.285064	0.576461	1.52108
AV133	1.40115	1.01039	0.750949	1.73481	1.17098	2.43245	0.73526	0.852934	1.00475
AV17	5.46264	3.71622	3.57333	4.28676	4.70409	5.10919	3.05159	3.96435	2.79572
AV2	206.316	206.158	197.895	180.719	191.941	178.624	197.834	187.612	203.078
AV40	52.4595	52.3144	47.6603	25.6742	30.5872	29.8364	27.3292	36.879	29.0387
AV69	99.2945	102.687	104.224	69.6137	87.344	81.8255	85.1675	83.1732	90.1673
AV80	243.871	232.681	238.903	117.341	132.059	147.984	137.99	153.339	152.433
AVCC01	10.2931	10.6104	8.37164	11.9858	11.9782	10.7009	11.8962	10.6838	7.84828
AWRV01	0	0	0	0	0.335148	0.364504	0	0.446292	0.189641
AWTP1-13	2443.04	2465.58	2129.36	3366.73	3298.93	2646.83	2855.91	2933.89	3165.68
AWTP1-18	5.53245	6.38799	8.76212	11.2598	7.24492	5.14041	7.2327	7.3932	8.88242
AWTP1-30	22.325	19.926	13.1954	15.0793	12.1049	11.7876	11.8944	11.5635	14.5919
AWTP1-31	138.065	119.078	108.667	71.7327	95.8166	85.8804	130.433	131.262	138.44
AWTP1-35	101.332	99.8081	92.0409	124.799	127.406	130.863	91.4573	90.7061	122.797
AWTP1-9	63.4459	53.3111	88.4301	80.5354	67.2595	66.9138	103.606	117.403	92.0978
AZRK01	0	0	0	0	0.269859	0	0	0.718705	0.379281
AaIE-18	0	0.268035	0.147763	0	0.096647	0.496758	0.254569	0.630963	0
Abditibacterium	31.1089	29.9156	25.45	14.5478	14.0065	15.0923	13.8078	18.423	15.6678
Abidjanvirus	0	0	0	0	1.18738	0	0	0	0
Abscondita	2.91286	4.05733	4.05198	2.3846	3.62309	2.50247	3.6125	2.90746	2.90592
Absidia	0	0	0	0	0	0	0.129085	0	0.137758
Abyssalbus	0.167421	0	0	0.314464	0.918194	0.303425	0	0.149568	1.44837
Abyssibacter	2.70909	3.25539	2.87219	3.08107	5.44871	3.32819	3.24769	4.24107	5.37423
Abyssisolibacter	0	0.347153	0.765517	0.135447	0.125176	0	0	0.166688	0.527795
Abzuiibacterium	0.727943	0.141244	1.04745	0.699271	0.523351	1.16705	1.34175	2.0204	1.47112
AcAMD-2	0.716088	1.07098	0.886628	0.51983	1.1959	1.14136	0.490906	0.562613	2.15401
AcAMD-5	0.167421	0.15575	0	0.121536	0	0	0	0.149568	0
Acanthamoeba	0.289467	0	0	0.267669	0.675745	0	1.0584	1.2019	1.06739
Acanthaster	0.699594	0.473326	0.260936	0.923375	1.02402	0.576321	0.561933	0.45454	0.719622
Acanthopleuribacter	2.63078	2.34764	5.7413	7.32382	6.97672	5.74862	5.36951	7.35057	7.32898
Acaricomes	0.799062	1.48671	0.269228	0.588494	0.367773	0.745138	0.726534	0.489737	0.764394
Acaromyces	0.303656	0.22688	0.538457	0.665562	0.825752	1.87974	0.872032	0.855856	0.94515
Acarospora	0	0	0.526557	0.745332	0.688812	0.155065	0	0.305747	1.12946
Acaryochloris	11.4214	13.6564	13.1707	12.2855	11.7782	9.10191	13.9528	12.1963	7.17822
Acaulospora	0	0	0	0	0	0	0	0	1.64168
Accumulibacter	98.7992	95.8066	105.435	98.7165	111.692	104.063	105.031	115.139	106.409
Acerihabitans	7.45092	10.7559	3.70973	1.53417	1.24647	0.93545	4.79175	2.58441	0.89681
Acetanaerobacterium	0	0	0	0.749473	0.923518	0.311854	0.608136	0.614892	0.648993
Acetatifactor	1.16244	1.32551	1.58165	2.12558	4.25227	2.04573	4.02529	1.48147	4.81803
Acetivibrio	1.42123	1.76749	1.50831	2.05775	2.28339	1.63682	0.915741	0.798781	0.978731
Acetoanaerobium	0	0.333107	1.65272	0	0.360332	0	0.316371	0.319886	0
Acetobacter	12.269	13.7536	14.5199	9.61045	10.607	16.4977	9.09524	10.374	12.6333
Acetobacterium	1.92423	3.16393	2.63017	0.966867	1.49877	0.529563	2.10266	0.878585	0.834504
Acetobacteroides	0	0.702774	0.387426	0	0	0	0	0	0
Acetocimmeria	0.990217	0	0.382759	0.788084	1.9831	0.897309	0.545193	1.5211	0.933685
Acetomicrobium	2.80251	1.01373	1.36424	3.09887	0.907664	1.80175	2.50326	1.10689	0.568775
Acetonema	0	0	0	0.252631	0.933895	0.157679	0	0.15545	0
Achlya	0.26933	0.535838	0.590796	0.83626	1.00362	0.24406	1.22282	1.06249	0.543109
Achromatium	2.15284	0.546643	2.01925	2.36671	3.83361	2.73618	3.67542	3.88688	3.9133
Achromobacter	38.2789	39.5586	43.4111	46.3022	36.301	41.9528	39.3267	40.8186	36.0788
Achromobacter_A	5.61085	6.63122	3.83886	4.15336	4.84093	3.88225	4.60719	6.29189	5.11713
Acidaminobacter	0.720301	0.354812	0.295525	2.12281	1.42157	1.44398	0.935783	2.24113	1.06271
Acidaminococcus	0.50317	1.92438	0.516102	0	0	0	0	0	0
Acidibacillus	1.37658	2.13435	2.48887	2.04658	1.38528	3.32644	1.21627	1.84468	1.51432
Acidibacillus_A	1.8965	1.61021	1.45108	1.16931	1.04452	0.37373	0	0.588927	0.468524
Acidibrevibacterium	11.6495	10.0431	12.786	10.1549	11.2791	9.1984	10.2454	9.27117	8.01031
Acidicaldus	1.54173	2.40064	3.13555	1.15345	1.09764	1.20857	2.02907	1.85221	1.84031
Acididesulfobacillus	0	0	0.337968	0	0	0	0	0	0
Acididesulfobacter	0.154865	0.432206	0.635379	0.337263	0.727271	0.280668	0	0	0.292047
Acidiferrobacter	13.1874	11.2001	14.165	16.0618	16.5187	14.8641	15.5838	16.4892	17.2227
Acidihalobacter	5.96345	3.85676	4.56122	7.81146	8.27093	6.07955	9.15306	11.8154	8.96046
Acidihalobacter_A	2.87465	2.29217	1.13807	3.8247	2.82334	3.23494	5.53044	5.77847	3.38296
Acidilobus	0.815077	0	0	0.295844	0.27341	0.369301	0	0	0
Acidiluteibacter	0	0.294018	0	0	0.355199	0	0	0.472994	1.14363
Acidimangrovimonas	10.2913	7.96849	4.95839	5.96207	7.65475	7.48092	5.44613	6.33116	5.96965
Acidimicrobium	2.22091	1.62913	1.10658	0.54601	1.23001	0.709382	0.831038	0.519913	0.469933
Acidiphilium	11.2361	14.3169	13.8605	11.8008	8.27516	8.34855	9.23845	9.59454	7.85883
Acidipila	5.27745	6.79855	6.30427	3.82286	5.86905	8.26521	6.2664	5.29038	5.0828
Acidipropionibacterium	1.05732	2.09701	1.45604	3.51965	3.74767	3.7968	2.53844	4.45853	2.98972
Acidisarcina	3.49066	4.73275	6.44431	3.60764	6.23108	4.63392	5.02105	6.61693	5.32315
Acidisoma	14.2902	15.8426	11.4561	10.6045	15.7026	12.0709	14.9365	11.5378	12.0165
Acidisphaera	3.30826	3.15336	1.75495	1.31177	3.995	2.06462	2.01032	1.12148	2.19699
Aciditerrimonas	7.2405	7.97208	4.88884	6.64505	7.14953	5.18163	6.44373	3.31798	5.10542
Acidithiobacillus	12.9295	7.93031	7.4352	11.9061	7.02815	9.52205	7.44737	12.9534	8.1425
Acidithiobacillus_B	0.880365	0.604246	0.754821	1.94185	1.42317	2.05321	3.00048	0.580264	3.50631
Acidithrix	33.7669	28.7441	28.1178	27.6177	25.0132	22.6151	20.452	21.4182	23.4237
Acidobacterium	2.96635	1.53458	1.12465	1.10519	1.18478	0.861701	0.24434	2.08767	1.00736
Acidocella	25.155	25.1568	32.3718	26.5834	23.518	22.7108	26.2878	24.8329	23.958
Acidoferrum	469.03	482.481	493.021	486.628	467.438	481.176	476.742	487.971	454.183
Acidomonas	0.187715	0.174629	1.52602	0.272536	0.503737	0.170102	0.165855	0.167698	0
Acidothermus	13.0151	11.8974	9.07184	8.6545	8.88979	8.7501	11.243	9.49789	9.32958
Acidovorax	96.2774	93.595	88.6767	74.875	73.2178	76.6146	84.3589	83.6312	83.4217
Acidovorax_A	36.5002	31.3827	40.4207	47.3704	37.258	37.5784	43.0389	38.3014	35.4335
Acidovorax_C	5.72469	9.44916	6.59382	4.85832	3.04404	5.34544	5.37708	5.9369	3.37836
Acidovorax_F	4.17715	2.47999	1.94437	2.8523	2.26278	1.32981	3.29838	2.63392	0.970118
Acidulodesulfobacterium_A	1.93581	0	0.220618	0	0	0	0	0	0.40562
Acinetobacter	19.7549	31.1429	10.2981	7.05084	8.60103	4.43335	10.8793	5.35199	8.60956
Ackermannviridae_norank	0	0.173577	0.09569	0.596398	0.842966	1.31424	0.597339	1.14074	0.199576
Acrocarpospora	60.8309	55.6644	48.4954	48.3862	48.418	40.1625	81.4285	29.7085	40.2668
Actibacterium	0.906546	1.54682	1.70094	2.08663	1.11847	1.91948	0.535288	0.805926	0.567081
Actibacterium_A	2.02481	1.23822	5.80155	3.72194	6.17351	3.39998	6.67805	4.94542	4.98688
Actibacterium_B	2.75362	3.45659	1.70191	2.69728	2.87172	2.12472	2.56035	0.859412	2.47161
Actibacterium_C	0.349977	0	0.526688	1.95272	0.700529	1.41673	0.995355	2.46131	0.643763
Actinia	0	0	0	0	0	0	0	0	0.289155
Actinoallomurus	35.5711	35.5636	37.4013	22.3482	30.0502	26.0445	19.4156	17.3464	23.8311
Actinoalloteichus	9.13885	6.87083	5.11441	5.28414	6.39071	5.95428	5.66008	3.84398	4.77867
Actinobacillus	0.178005	0	0	0	0.11942	0.322607	0	0.159024	0.167843
Actinobacillus_C	0	0	0	0	0	0.951419	0	0	0
Actinocatenispora	9.6293	9.1251	12.0185	7.45954	12.3189	8.84632	6.71316	7.30594	9.61276
Actinocorallia	16.3381	12.3896	8.82239	9.2235	15.7055	10.3229	11.4647	8.24536	11.075
Actinocrinis	7.45011	5.61301	4.11658	4.22789	4.71532	4.48437	6.13477	6.61626	5.27766
Actinocrispum	13.3982	9.58047	10.2471	6.72562	7.44358	9.22219	6.68494	7.05309	12.5099
Actinokineospora	75.9017	69.2595	57.1987	52.4333	47.3394	50.0165	58.6842	37.8391	42.722
Actinomadura_B	21.8713	23.4051	22.9447	18.9101	16.8285	19.9609	10.6224	15.6892	12.6549
Actinomadura_C	65.9233	59.8146	63.1019	41.8449	44.3845	44.3458	41.1317	34.7122	37.7554
Actinomadura_D	14.7112	12.6168	12.475	8.7607	12.9293	9.43706	7.85582	6.18173	14.0414
Actinomarina	1.69677	2.0186	1.92139	0.566269	0.911172	0.901914	0.702	1.07318	1.72568
Actinomarinicola	208.717	206.407	202.482	269.05	293.629	305.483	206.145	198.793	247.657
Actinomyces	4.89709	6.31512	4.77269	4.10163	3.95948	2.9598	5.05126	3.80619	5.0427
Actinomycetospora	45.7622	51.0346	47.1544	24.5855	34.4564	33.6815	32.2951	26.2382	30.0602
Actinophytocola	51.0139	48.2053	35.1503	26.5257	30.8435	30.219	27.0431	17.6418	26.0983
Actinoplanes	513.585	521.211	446.964	332.057	373.994	332.478	312.316	280.422	305.46
Actinopolymorpha	96.8857	101.463	95.7877	78.2054	85.0209	77.4512	126.683	66.8359	65.6035
Actinopolyspora	4.89973	6.06515	5.82968	5.13572	5.97208	6.50252	4.69225	7.21614	5.01693
Actinorugispora	7.49627	5.43678	4.54552	2.62032	1.68579	2.68849	0.926369	1.53923	1.21625
Actinospica	7.43914	7.86998	7.04141	2.4742	7.87489	4.26727	6.99888	3.7111	5.78877
Actinosynnema	109.932	106.781	104.455	78.6557	82.176	90.8758	89.8726	58.4395	78.9336
Actinotalea	82.6936	84.6897	76.9543	68.3911	73.9992	70.0345	56.672	57.106	67.1963
Actirhodobacter	5.36268	6.03896	6.8144	6.2254	4.91169	3.95607	4.84178	3.47027	4.98558
Acutalibacter	0.730209	0.679304	1.84737	1.17801	0.831084	1.02392	0.396905	0.553347	0.584035
Acuticoccus	37.5904	35.1898	35.3171	39.3091	34.0875	32.0254	32.7781	31.6654	34.2125
Acytostelium	0.476507	0.295525	0	0.175658	0.507408	0.640698	3.26249	1.49991	1.01269
Adhaeretor	8.24968	7.75927	9.3799	8.28575	9.97482	10.4465	8.09599	8.0405	7.59453
Adhaeribacter	40.6142	43.5033	59.8432	67.9814	55.9368	58.7638	58.0717	91.9965	66.1777
Adhaeribacter_A	20.6721	24.3466	21.5968	37.1515	37.1897	63.6297	21.9292	181.238	35.304
Adiantum	4.55639	3.32972	1.48674	3.39244	3.13677	3.38555	4.65526	3.7115	2.98691
Adineta	3.56415	2.58061	3.61322	1.97393	1.45562	2.95298	2.67863	1.43609	2.71485
Adiutrix	0.351965	0	0.361011	0.766506	0.472254	0	0.621957	0.314433	0
Aduncisulcus	0	0.316634	0.349109	0.741237	0	0.925281	0.90218	0	0.42948
Advenella	8.8439	17.1523	4.6426	3.40311	4.26486	3.59769	4.58644	5.72265	2.8758
Aedes	0	0	0	0	0	0	0	0	0
Aegicerativicinus	4.00213	2.81239	11.6027	10.8288	9.02156	7.16925	13.1072	14.6055	12.6692
Aegiribacteria	8.7329	9.32626	11.0334	5.59416	7.87393	6.88572	9.61298	10.0289	10.8534
Aenigmatarchaeum	1.72072	0.640305	0.352988	0.249824	0.23088	0	3.34475	0.922338	1.29798
Aeoliella	34.4087	35.6945	29.8872	31.1239	35.0778	37.0495	36.0733	31.1722	36.0351
Aequoribacter	0	0.468516	0	0.182798	0.168936	0.912743	2.33259	0.22496	0.474873
Aequorivita	5.56781	6.81208	3.23791	7.301	5.63919	7.05455	3.49347	12.3186	5.18591
Aeribacillus	0.179034	0.49966	0.183636	0	0.120111	0	0.579203	0.585637	0.168813
Aeriscardovia	0	0.588035	0.648346	0	0	0	0	0	0
Aeromicrobium	131.083	139.246	129.052	102.949	100.486	107.362	81.6719	70.7074	85.9296
Aeromonas	4.27774	4.39449	2.62184	4.18083	2.91791	6.14107	6.44097	3.18765	4.39359
Aerophobus	0	0	0	0	0	0	0	0	0.463566
Aerophototrophica	15.9671	13.0641	12.6136	14.8173	12.6184	14.1596	12.2023	12.6882	13.8973
Aeropyrum	1.64912	2.31923	3.22093	0.660212	1.20225	0.370178	3.19633	2.46444	2.45211
Aerosticca	1.80735	3.28466	2.75931	4.20755	2.50259	3.83636	3.24315	4.73484	4.69572
Aestuariibaculum	1.28114	1.54462	1.17134	1.17135	2.44577	0.310131	1.33115	2.14298	1.16664
Aestuariicoccus	0.412972	0	0	0.299789	0.277055	0	0.66895	0	0
Aestuariimicrobium	4.25418	4.03608	5.29359	4.25744	2.10643	1.77148	2.27283	1.56119	2.49149
Aestuariirhabdus	1.18037	0.891146	0.970271	1.88868	1.99666	1.34954	2.96806	1.37454	2.68569
Aestuariispira	1.23464	2.02318	2.13965	4.44183	4.03436	1.45671	2.66821	2.92365	2.30794
Aestuariispira_A	2.4518	4.92695	7.8734	4.65207	3.05897	4.64389	4.44863	2.81636	2.47848
Aestuariivirga	989.669	916.899	889.684	632.065	662.442	654.662	706.536	704.32	714.619
Aestuariivita	0.837106	1.23132	1.14295	1.36237	0.965156	0.418908	0.184906	0.18696	1.53101
Aestuariivivens	1.82967	0.599605	0	0.279307	0.516252	1.3821	1.01985	0	0.174878
Aethina	0	0	0	0	0.346319	0	0	0	0
Aetokthonos	5.20388	6.96502	3.92354	6.00035	5.14485	5.54311	5.93511	5.70063	4.99942
Afifella	48.6828	40.3932	37.7614	42.6478	45.0908	41.3092	42.075	32.9767	42.0772
Afipia	1140.3	1018.07	3553.46	2650.4	4482.98	1297.23	2817.69	2476.09	2018.27
Agaribacterium	1.31886	1.15177	2.0675	3.8716	2.04348	4.08507	2.38928	1.33016	1.85654
Agaricicola	30.2173	30.8632	33.176	32.5015	34.3455	36.8305	32.447	27.3934	33.7849
Agaricus	0	0	0	0	0	0	0.286556	0	0
Agarilytica	0	0.282487	0	2.36157	3.46879	3.57003	1.80199	4.54647	3.72887
Agarivorans	0.507753	0.482912	0	0.954412	0.765951	0.470394	1.43601	0.154582	0.521512
Agathobacter	0	0.131569	0.209006	0.205335	0.683525	0.128159	1.48472	0.252695	0.266709
Agathobaculum	0.4342	0	0.296906	0.105066	0	0.39346	0.255758	0	0
Agelaius	0	0	0	0	0.120809	0	0	0.160873	0.339589
Aggregatilinea	170.369	127.532	138.861	424.442	314.044	404.903	236.621	487.154	283.054
Aggregicoccus	42.6423	48.2674	42.1309	41.0504	41.5407	35.5374	40.4957	38.3595	38.1516
Agilicoccus	1.51428	0.997609	0.481348	0.591689	0.266782	1.5242	0.207319	0.419244	0.374956
Agitococcus	3.2221	4.71282	2.94805	2.81258	1.55484	0.390527	2.73931	3.41032	4.44964
Agreia	1.78667	3.60554	5.27575	5.01441	4.53467	6.53725	9.49693	4.63046	6.87371
Agriterribacter	92.5485	90.2608	230.888	237.788	188.017	169.128	257.475	313.215	233.182
Agrobacterium	26.0675	30.5734	19.8876	23.8589	19.6189	27.7667	17.4234	22.1499	23.2825
Agrococcus	187.36	225.536	176.931	174.178	175.582	174.975	94.8748	105.619	141.268
Agromyces	1438.1	2984.97	1070.47	608.519	614.497	613.967	437.615	403.473	435.597
Agromyces_B	3.15009	4.46549	1.92387	1.33986	1.0606	0.315358	1.10244	0.843602	0.36353
Ahniella	12.248	11.4074	14.4013	14.5358	10.6889	11.0827	13.6331	9.32233	13.1883
Ahrensia	12.1841	8.37524	8.2831	8.05444	7.28441	7.50728	7.92952	9.08269	9.31901
Aidingimonas	1.20061	0	0.727573	1.4226	1.00913	1.43811	1.1632	0.996193	1.05144
Akkermansia	0.848573	0.592062	2.03895	0.154001	1.50677	0.422478	0.892373	0.754218	0.849968
Albibacillus	0.174988	0.488368	0	0.096086	0	0	0	0.118248	0
Albibacterium	5.63634	5.12705	16.2157	15.5271	14.4095	12.6158	11.295	20.1944	13.3451
Albidovulum	19.4711	21.5526	20.3496	21.747	20.5291	22.633	18.8043	19.2584	17.157
Albimonas	7.87657	6.68534	8.28842	6.36781	5.10919	9.87208	5.02648	8.33021	4.83348
Albitalea	303.534	233.239	236.338	161.904	173.229	181.39	199.917	171.461	173.124
Alcaligenes	1.29398	1.00236	2.66775	1.92623	1.66846	0.744214	3.35458	3.24649	3.0298
Alcanivorax	20.0512	22.6702	22.9699	21.0619	22.5281	20.1952	30.069	23.6715	23.3724
Alcanivorax_A	1.37276	1.26555	1.57703	1.44659	2.57874	3.89034	2.9892	5.37591	3.2435
Aldersonia	6.13675	5.66464	5.26217	7.07518	5.46364	7.60619	5.06797	2.44302	5.16139
Alexandriicola	1.46841	1.38968	1.73927	1.9209	0.452544	1.07163	0.696702	0.8731	0.937489
Alg239-R122	2.69459	2.64009	2.42841	2.28308	1.74183	3.58489	1.43219	2.98263	0.999002
Alg240-R148	0	0	0	0.248444	0	0	0	0	2.42028
Algibacillus	0.159654	0	0.327515	0.115898	0.107109	0	0.547322	0.285259	0.903237
Algibacter	0.540226	0.624628	0.478929	2.26863	0.65929	0.846237	1.43857	0.278092	1.09495
Algibacter_B	4.22585	4.02385	3.5452	1.0993	2.38219	2.98817	4.49709	2.36632	3.37844
Algibacter_C	0.436239	1.62331	0.44745	0	0.195109	0.131769	0	0.259813	0.274222
Algibacter_E	1.15427	1.47613	1.82485	0	0.903442	0	0	0	1.04197
Algicoccus	2.06152	1.32484	1.28946	0.489058	3.60293	1.73755	2.98374	1.35081	1.21449
Algihabitans	22.4467	21.5579	22.2046	22.7822	20.3131	24.1155	15.3731	17.7814	22.3134
Alginatibacterium	0	0	0	0.182798	0.303345	0.456371	0.199753	0.22496	0.213173
Algiphilus	5.35505	4.82007	2.98412	4.18445	4.38315	4.60219	3.44681	4.3582	2.07683
Algisphaera	0.663251	0.944442	1.30263	2.906	1.18036	3.07208	1.49179	2.10459	4.775
Algorimicrobium	0	0.269287	0.890719	0.84053	1.16519	0.524614	1.27879	0	0
Algoriphagus	124.942	85.5098	94.2571	155.739	182.417	230.107	271.158	405.306	212.799
Aliagarivorans	0	0	0.418013	0.387658	0	0	0	0	0
Aliarcobacter	0.921188	1.08384	0.526176	1.45482	0.109364	0.590881	1.39917	1.56181	0.82499
Alicycliphilus	7.64431	6.12014	5.12397	5.10438	4.11632	3.00716	6.97157	5.46945	7.9734
Alicyclobacillus	4.02546	4.23505	4.05448	3.51628	3.88252	1.89329	3.99465	3.77196	3.00808
Alicyclobacillus_A	1.76863	0.794787	2.33169	1.62791	0.803755	0.860319	0.872479	0.175127	2.44423
Alicyclobacillus_B	0.540226	0	0	0	0.724854	0.163179	1.27284	0.643492	0.656285
Alicyclobacillus_G	5.12151	4.29216	2.21631	4.41385	2.71303	3.22574	3.27055	4.45782	3.38607
Alicyclobacillus_H	0	0	0	0	0	0	0.215481	0	0
Alicyclobacillus_I	0	0	0	1.18964	0	0	0	0	0
Alicyclobacillus_J	0.531724	0.468738	0.272695	0.655267	0.624267	0.792719	0.819345	2.7257	0.501368
Alicyclobacillus_K	0.174988	0.162789	0.543674	1.15434	0.586982	1.42713	0.618443	0.625314	0.494994
Alienimonas	1.5599	1.68685	1.85658	4.46897	3.10207	5.0416	3.90401	2.83179	5.54254
Aliidiomarina	9.0692	7.5196	6.85394	10.9081	10.0216	10.7766	15.6236	10.0146	13.5469
Aliidongia	10.018	9.7168	8.0708	10.5153	8.79745	9.21121	9.16942	11.7288	5.87194
Aliifodinibius	8.26037	8.45014	11.4844	10.3487	10.9865	10.6841	7.35623	10.6133	9.56088
Aliiglaciecola	2.04832	1.629	0.933526	2.05537	4.24637	3.01113	3.22575	3.18771	2.93908
Aliihoeflea	32.5395	30.5005	32.6589	46.8713	40.4376	40.8467	37.1128	32.403	36.1114
Aliikangiella	6.56866	5.30882	2.96522	6.4583	6.35551	9.31362	8.26118	10.3091	8.59471
Aliiroseovarius	3.19431	2.50387	4.05934	0.999456	1.37018	2.22507	1.607	0.944263	0.974655
Aliishimia	0.382382	0.357934	0.394645	0.277582	0.258126	0.174328	1.35561	1.02694	0.181395
Aliivibrio	0	0	0	0.135447	0	0.67631	1.14556	2.24195	0
Alishewanella	0	0.379128	0.418013	2.37565	0.379159	0.161304	0.36008	0	0.839214
Alistipes	1.13427	0.770649	1.23801	1.29007	2.45734	2.51675	2.21946	1.74684	0.512363
Alistipes_A	0.755437	0.178967	0.154971	1.70513	0.506809	1.77985	1.00742	1.19047	0.427385
Aliterella	14.6096	16.9352	14.6735	17.273	12.2705	11.9947	13.663	15.0812	12.1832
Alkalibacillus	0.222827	0	0	0	0	0	0	0	0
Alkalibacterium	0	0	0	0.362648	0	0	0.441389	0	0
Alkalibaculum	0.138272	0.257265	0.709129	0	0	0	0	0	0.260756
Alkalicoccus	0	0	0	0	0.077825	0	0.102495	0.103633	0.328142
Alkaliflexus	0	0	0.337968	0.119597	0.110527	0.149292	0	0.294363	0.310688
Alkalihalobacillus	0.372047	0.865277	0.477011	0.810241	0.748798	0.337139	0.986166	0.581654	1.40323
Alkalihalobacterium	0.569401	1.66479	1.858	2.84204	1.10822	1.37216	2.78689	2.55512	1.29798
Alkalihalophilus	0.601416	0.55949	0.92531	1.30976	0	0.817481	0.26569	0	0
Alkalilimnicola	1.5642	0.833776	0.296906	3.70808	4.03626	3.07558	5.68373	5.35188	3.38178
Alkalimarinus	2.22679	2.09246	0.82303	0.986783	3.44542	1.4088	4.04583	2.69719	2.85295
Alkalimonas	0	0.257265	0	0	0.358261	0	0.331711	0.908862	0.530994
Alkaliphilus	0	0.325579	0.179486	0.381088	0.117396	0	0	0.468985	0.329996
Alkaliphilus_A	0.828153	1.3847	0.847172	0.719814	0.582631	0.748449	0.657568	0.73787	0
Alkaliphilus_C	0.302175	0.421664	0	0.98711	1.01362	1.09529	0	0.674881	1.13969
Alkalispirochaeta	0	0.559726	0.669732	0.218385	0.511874	0.65189	1.08247	0.893515	0.912646
Alkanindiges	0.378714	0	0.807685	0.995862	0.372125	0.222753	0.129085	0.219604	6.07314
Allacma	0.543385	0	1.1147	0	0	0	1.09164	0.485441	0
Alloacidobacterium	32.4243	26.9599	20.8953	32.2234	31.0661	29.1997	36.3185	29.4883	29.1963
Allobacillus	2.37043	4.57748	0.332659	0.117718	0	0	0	0	0
Allobranchiibius	3.8347	4.47079	4.87246	2.75991	2.8432	4.1115	2.41143	0.862768	1.62772
Allocatelliglobosispora	23.4338	16.7471	10.5177	9.44833	16.2429	11.5405	10.3528	7.83347	9.89169
Allocoleopsis	15.9484	16.1805	18.203	16.3484	15.1486	14.7293	14.9081	16.7403	32.5149
Allokutzneria	12.2084	12.659	18.5223	7.78496	8.43563	13.7221	9.22744	10.6619	8.6134
Allonocardiopsis	7.87637	9.97076	10.7457	8.86477	7.24343	6.95635	7.76306	7.24534	9.32652
Allopontixanthobacter	43.0923	40.8324	32.1526	32.261	30.4252	42.0037	31.8125	34.9967	34.7094
Alloprevotella	1.23892	0.576274	1.27076	0.449684	0	0	0	0	0
Allopseudarcicella	8.07692	4.79566	63.6788	58.3527	44.085	29.1314	73.6563	80.65	56.5747
Allorhizobium	85.522	87.5252	69.1076	89.8249	77.2267	107.822	78.1992	72.087	94.0751
Allorhizocola	87.0135	122.291	92.874	54.5446	246.169	53.953	135.841	40.1294	50.6361
Allosaccharopolyspora	0.44247	0.942808	0.263643	0.880975	0.469286	0.23292	0.390945	0.790575	0.121181
Allosalinactinospora	8.38844	9.54353	11.9851	10.2938	11.9202	11.2782	8.24169	8.49717	7.57986
Allosediminivita	0.676265	0.251648	0.138729	0.981842	0.544432	0.735376	0.478011	0.604151	0.765188
Allosphingosinicella	6354.05	6999.01	6759.81	4685.53	4455.42	4593.61	4026.08	4481.22	4172.42
Allostreptomyces	3.90037	5.15796	3.71548	4.95273	3.68649	2.878	3.84459	3.66052	2.61869
Alosa	0	0	0	0.389336	0	0.364504	0.473872	0.239568	1.13784
Alpha-05	14.036	10.5492	13.3579	11.0538	11.39	13.461	10.537	10.9476	11.4579
Alpinimonas	1.88554	3.97292	1.43158	1.17327	1.90517	1.23824	1.06323	0.769852	0.54344
Alsobacter	41.4071	42.4916	41.6184	35.0517	45.4256	43.1675	40.9632	30.3526	42.189
Alteraurantiacibacter	215.242	217.199	212.344	265.853	203.687	267.706	198.049	209.782	195.626
Altererythrobacter_D	11.7562	12.8221	8.66557	8.84105	10.7186	12.7264	7.45148	9.72875	10.4001
Altererythrobacter_F	7.89949	8.84524	7.30385	7.09117	7.27398	6.61599	4.26149	4.20744	8.94413
Alteribacillus	0	0	0	1.04578	1.12755	0.543931	0.848562	0	0.339589
Alteribacillus_A	0	0.496788	1.8258	0	0	0	0.157277	0	0
Alteribacter	0.471669	0.8575	0.161264	0.662743	0.934015	1.52589	0.132203	0.83596	1.73713
Altericroceibacterium	21.3915	21.6133	24.8212	20.4972	16.7712	19.4343	19.2543	18.4343	20.4657
Altericroceibacterium_A	38.6701	33.6146	33.4445	37.3491	25.9466	39.7689	32.1874	29.3123	24.1074
Alteridesulfovibrio	2.35237	3.39723	3.0797	1.29903	3.07799	4.40816	1.48843	2.35064	2.43763
Alterinioella	0.887149	1.17038	0.760933	0	0.470745	0.168065	0.491607	0.461169	0.174878
Alteripontixanthobacter	2.53578	0.246271	0.678824	0.532841	0.314836	2.24333	0	1.17142	2.60391
Alteriqipengyuania	16.9482	19.1302	17.7139	18.1733	12.3588	14.3947	14.491	10.1654	14.9342
Alteriqipengyuania_A	6.84223	8.11491	7.60027	5.66793	6.31172	6.88559	6.06316	3.62205	5.20906
Alteromonas	7.85829	5.24114	7.21996	8.56525	10.2224	9.27604	7.38864	9.52809	6.89562
Alteromonas_E	0.513364	1.31474	0.757576	0.184297	0.918416	0.491195	1.21312	0.315639	0
Altibacter	1.27931	1.69171	0.240674	1.02201	1.45612	1.34785	1.15871	0.681272	2.04654
Amanita	0	0	0	0	0	0	0	0	0
Amantichitinum	0.773193	2.00169	0.760961	1.2218	0.742113	1.81133	0.844085	1.2555	0.63683
Amaranthus	0	0	0	0	0.162337	0.877089	0	0	0
Amaricoccus	469.507	442.391	394.034	312.172	325.581	304.11	281.643	259.024	278.873
Amazonocrinis	7.56051	5.53492	8.17584	9.41757	9.56219	10.243	9.69068	11.6087	11.4442
Ambispora	0.146099	0.288368	0.233899	2.7912	1.96039	2.67872	1.68859	1.84545	3.15785
Amicula	0	0	0	0	0	0	0.20576	1.11168	0.514581
Amigovirus	9.22866	18.4174	8.50031	12.2866	11.8753	14.2205	9.48937	18.6942	12.2229
Aminidesulfovibrio	0.471693	0.291802	0.159643	0.764768	0.229701	0.592342	1.1868	1.05455	0.941442
Aminiphilus	0.351965	0.982286	0.361011	0.511004	0	0.956824	0.621957	0.314433	0
Aminipila	0.645269	0	0	0	0.432899	0	0	0.321746	0
Aminivibrio	6.97426	4.63101	5.33336	10.2593	9.10903	15.1304	8.20075	14.1023	13.8777
Aminobacter	136.972	127.922	106.431	146.229	114.365	143.496	100.284	105.531	111.559
Aminobacterium	0	0	0	0	0	0	0	3.14433	0
Ammoniphilus_A	0	0.849978	0.288809	0.204402	0.188901	0.255153	0.497566	0	0.530994
Amnibacterium	2.01802	3.66377	1.55795	0.866638	0.684845	0.45092	1.24989	0.761579	0.427888
Amniculibacterium	3.84656	2.11151	12.3806	10.426	9.23787	7.44498	15.4448	18.3638	13.0943
Amoeboaphelidium	0	0	0	0.248444	0	0.155065	1.20955	0.458621	0.806759
Amoebophilus	0.524965	0.61046	0.269228	0.47636	1.32071	0.475709	0.695749	0.351739	1.23749
Amorphus	6.33455	8.138	5.8411	8.35425	9.92547	10.5064	7.61103	9.48438	6.4596
Amoyvirus	0	0	0	0	0	0	0	0	0
Amphiamblys	0	0	0	0	0	0	0	0	0
Amphibalanus	1.49431	1.26376	0.696688	1.18338	0.943533	0.738601	1.87307	0.753234	2.46772
Amphimedon	0	0	0	0	0	0.167065	0	0.666847	0
Amphiplicatus	12.2006	12.8316	12.2932	10.8827	18.7585	15.6287	14.1174	12.938	7.85025
Amphritea	1.97609	3.71251	4.0144	3.51596	4.17541	5.76798	3.04191	3.91563	5.19801
Amycolatopsis	251.153	238.458	227.798	151.667	174.621	165.942	225.462	124.201	169.021
Amycolatopsis_C	71.499	69.8899	65.8772	48.1654	58.6167	53.922	56.4066	41.1784	47.1349
Amycolatopsis_D	11.8493	10.3345	8.84335	7.02245	7.98244	7.2533	9.67278	5.85193	6.44196
Amylibacter	31.1412	27.0877	24.9985	28.0955	27.1311	21.6851	22.1648	26.1662	23.1162
Anabaena	0.935003	3.09244	3.7235	3.13633	2.04818	2.75548	3.73428	3.12645	2.47802
Anabaenopsis	1.66766	2.5152	1.66503	2.22673	3.92842	2.77514	0.990245	1.33698	4.66029
Anadelfobacter	0	0	0	0	0	0	0	0	0
Anaeramoeba	0.854426	1.53367	0.219096	0.310127	0	0.719663	2.61304	0.572486	0.402823
Anaerobacillus	0.264726	0	1.53856	1.55427	1.73451	0.364504	1.60635	3.13475	1.97361
Anaerobacillus_A	1.1195	0.694307	0.382759	0.22943	0	0	0.279246	0.325531	1.49003
Anaerobacterium	2.65699	0.706219	1.58056	1.86259	1.6552	2.48319	1.14026	0.867994	1.09508
Anaerobiospirillum	0.749345	0.81329	0.128101	1.25805	0.670295	1.01856	1.21382	1.36766	1.70816
Anaerocolumna	5.34926	5.3548	2.26055	1.80229	1.85395	2.79068	3.66137	5.26571	3.1013
Anaerohalosphaera	3.62438	2.66074	2.73414	3.41564	2.72328	4.10544	2.34568	3.0681	3.37215
Anaerolinea	32.416	37.4278	39.1056	38.1562	37.0294	31.7672	43.3712	48.5687	36.6665
Anaeromicrobium	0	0	0.520803	0.737186	0	0.920224	0	0.453609	0
Anaeromonas	0.499563	0	0	0.184297	0.170321	0.452691	0	0.446292	0.718147
Anaeromusa	1.17619	4.37677	0	0	0	0	0	0	0
Anaeromyxobacter	193.951	193.995	198.23	189.021	203.38	193.485	205.236	178.111	187.45
Anaerophaga	0	0.166553	0	0	0.120111	0	0.158186	0.319886	0.168813
Anaeroplasma	1.07421	0.666213	0	0	0	0.324472	0.158186	0.319886	0.337626
Anaerosalibacter	0.70393	0.491143	0.722022	0.255502	0.472254	0.159471	0	0.786083	0.995614
Anaerosalibacter_A	0	0	0	0	0.102867	0	0.406427	0.273962	0.144578
Anaerosolibacter	1.79688	1.60315	0.42931	0.898973	1.4072	0.374806	0.514761	0.979474	0.701702
Anaerosporobacter	1.05303	0.630366	1.01885	0.355626	1.66786	1.80889	0.40048	0.707603	0.850454
Anaerosporomusa	0.183272	0	0.187982	0	0	0	0.485789	0	0.345617
Anaerotardibacter	0.637583	0.165596	1.12743	0.421578	1.26599	0.430571	0.342076	0.597424	0
Anaerotignum	0	0	0	0.104093	0	0.259878	0.380085	0.896717	0.135207
Anaerotruncus	0	0	0	0	0	0	0	0	0
Anaerovibrio	0	0.200095	0.488753	0.15614	0.927958	0.389817	0.380085	0	0.20281
Anaerovirgula	0	0	0	0	0	0	0	0	0
Anammoxibacter_A	2.47086	1.95007	2.67288	9.66319	3.83755	5.08919	6.73379	6.09771	2.75188
Anammoxibacter_B	2.86379	2.50252	1.99867	2.45547	4.60492	3.05768	2.73425	1.64875	4.36168
Anammoximicrobium	50.2537	48.1442	48.664	45.4324	46.308	44.8471	42.7732	41.557	46.3071
Anatilimnocola	87.5507	90.1035	89.3687	84.003	80.6051	76.8389	88.782	80.0896	85.9385
Anayavirus	1.60205	0.269287	0.547741	0.193829	0.552459	0	0.235915	0.477071	0
Ancylobacter	169.452	160.287	174.303	200.376	204.543	196.459	198.433	181.44	202.91
Ancylomarina	1.0113	0.674005	0.959881	1.59217	0.690375	1.27204	2.3492	1.47009	0.953564
Ancylomarina_A	0	0	0	0.42827	0.197897	0	0.781889	0.263525	0
Ancylostoma	0	0	0.189101	0	0	0	0	0	0
Anderseniella	125.436	127.558	115.525	96.8474	100.626	96.5629	95.7546	92.3562	97.0985
Anditalea	1.72378	2.02472	3.07615	2.3939	2.56341	3.57463	3.14453	5.47355	2.193
Andreprevotia	4.48698	4.15266	3.38435	7.38965	7.46838	8.74415	9.66102	8.60716	8.15731
Aneurinibacillus	4.02406	2.99167	3.51747	0.551081	1.15943	2.58412	0.865742	2.62259	3.45843
Aneurinibacillus_A	0.148908	0.138528	0.763677	0.216194	0.0999	0	0.263136	0.266059	0.140407
Angelakisella	1.78005	0.165596	0.18258	0	0.358261	0	0.329712	0	0
Angelobacter	101.35	98.2774	108.233	101.844	109.886	118.047	118.743	102.194	113.607
Angiostrongylus	0.349977	0.488368	0.538457	0.381088	0.352189	0.951419	0.309222	0.468985	0.164998
Angomonas	0	0	0	1.29716	0	0	0	0.532118	0
Angustibacter	35.0325	34.5487	27.9709	21.2826	29.2413	22.9668	19.8387	18.6028	22.3869
Anisakis	1.25566	1.5575	1.28793	1.21536	1.6848	2.27569	1.47925	4.86097	2.36795
Anisodus	0	0	0	0	0	0	0	0	0
Anjalivirus	2.03596	2.474	1.84351	0.75995	0.693673	1.02594	0.874758	1.96244	0.29307
Annadreamyvirus	4.759	5.93748	3.62913	2.77682	2.0326	1.8879	7.14044	5.87318	8.39696
Anneissia	0.725928	0.900429	0.49639	0	0	0	0	0.216173	0
Anopheles	0.448883	0.139197	0.153473	0.571256	0.301147	0.828598	0.132203	0.816885	0.360551
Anoxybacillus	1.02559	1.05003	0.941895	0.844051	0.124426	1.95659	0.513659	0.549738	1.22563
Anoxybacillus_A	0.790798	1.1035	0.811122	0.848899	0.950096	1.06729	2.90911	1.39823	1.21106
Anoxybacter	0	0.454953	0	0	0	0	0.144032	0	0
Anoxymicrobium	0.491634	0	0.93946	0.308002	0	0.829982	0.434383	1.19729	0
Anseongella	5.87616	6.18231	8.99542	13.9675	8.1261	10.4101	5.7565	13.1646	7.43016
Anstonella	0.351965	0.327429	0.361011	0.255502	0.236127	1.27577	0	0.628867	0.331871
Antarcticimicrobium	3.18634	2.16644	1.67205	2.41728	1.5936	3.2062	1.96804	1.82713	2.34593
Antarctobacter	2.13753	0	0.614883	2.13766	0.134059	1.47596	0.986132	2.65767	1.2408
Anthocerotibacter	3.58495	7.44586	4.98998	5.61206	5.84277	7.15191	4.50203	6.63848	8.32002
Antribacter	15.0015	17.971	15.3974	9.18857	9.01572	7.97761	11.3907	4.24791	7.97047
Antricoccus	3.80898	2.08302	1.99818	5.92437	4.8932	3.87851	2.01021	3.30961	4.12488
Antrihabitans	31.0255	35.072	22.8003	12.445	17.9975	11.8318	16.3465	12.1054	18.2312
Antrodia	0	0	0	0.208187	0	0	0	0	0
Aphanocapsa_A	0.522016	0.32375	0.580616	0	0.263027	0	0	0	0.328142
Aphanomyces	1.5202	3.44677	1.80791	1.07869	2.27483	2.75055	1.03247	0.379656	1.80384
Aphanothece_B	0.281572	0.261943	0.288809	0	0	0.255153	0.995132	0.503093	0.265497
Aphelenchoides	2.7543	3.35751	2.07867	2.78939	3.85146	4.04442	2.27581	2.49181	2.35356
Aphis	0	0	0	0	0	0	0	0	0
Aphodousia	1.69328	2.2843	1.95755	1.68462	2.64826	3.5891	1.72068	1.3726	0.348741
Apibacter	0.286786	0.533587	0	0	0	0	0	0	0
Apiospora	0.188859	1.05416	0	0	0	0.342279	0	0.337441	0.178077
Apiotrichum	5.31269	2.93815	0	2.11915	0.86803	2.28104	0.533973	3.15252	2.66271
Apophysomyces	1.20088	2.75563	5.12617	2.61504	2.30982	1.2493	2.56639	1.86603	1.6571
Apostichopus	0	0	0	0	0.25075	0.423118	0	0.278092	0.293514
AqS2	1.22492	0.813947	0.358971	0.635146	0.704378	0.475709	0.154611	0.468985	0.164998
AqS3	0.779193	1.17792	0.199805	0.84625	1.11084	2.02172	1.11874	1.3052	0.367354
Aquabacter	27.6836	30.5809	22.9376	31.6224	27.6834	31.0634	27.8067	29.1616	26.1995
Aquabacterium	75.4961	77.1827	99.7836	72.1006	64.2859	64.9487	83.8125	72.8434	58.9745
Aquabacterium_A	245.901	223.81	247.969	187.497	159.27	182.189	210.024	169.798	154.503
Aquabacterium_B	17.4865	20.1352	16.8522	15.1988	20.1919	15.4464	14.9862	15.7757	13.2951
Aqualcavirus	0	0	0	0	0	0.389817	0	0.384307	0
Aquamicrobium_A	149.428	152.167	133.403	168.402	155.389	174.206	128.435	137.195	152.565
Aquarickettsia	0	0	0	0.338108	0.312469	0.422058	0.823041	0.624138	2.41542
Aquariibacter	1.66945	3.52155	2.1118	2.54282	2.22153	2.79221	3.44409	4.47647	2.20397
Aquaspirillum	0	0	0	0	0.903442	0.305074	0.148729	0.350255	0.158721
Aquaticitalea	0.572173	0	0.213214	0.869583	0.76772	1.21984	0.276425	0.838489	0.14177
Aquella	6.23731	2.65203	3.63737	1.95407	3.04208	2.40629	4.4668	4.54448	4.83204
Aquibacillus	0.676265	0.377472	0	0.466188	0.589455	0.581939	0.358508	0.875328	0.700936
Aquibium	60.5933	59.2096	48.7033	75.5688	72.3179	74.3084	57.7779	58.3843	58.6244
Aquicella	1.50955	1.78522	0.76986	2.55004	3.38189	3.38938	17.6816	32.0472	6.09709
Aquicella_A	2.47638	0.713433	0.920839	6.10544	5.45484	9.33813	13.9361	27.3283	11.3214
Aquicoccus	0.793853	1.6237	2.91398	1.01598	2.09236	2.41865	1.43862	1.4546	2.45916
Aquicultor	10.7616	10.7652	14.1999	9.15895	8.79676	10.5357	11.1954	11.1475	11.2908
Aquicultor_A	0.999127	0.61965	0	0	0.223432	0.603588	0	0	1.25612
Aquidulcibacter	4.00479	3.94104	2.2738	2.3935	2.46554	2.58988	2.44224	3.34334	3.71691
Aquifex	0	0.095095	0.314544	0.519437	0.873299	0.27789	0	1.52819	0.745478
Aquiflexum	5.03172	6.41756	5.59467	2.91899	3.36224	4.86237	4.56791	6.47178	6.62103
Aquiflexum_A	6.48053	5.95462	4.25241	7.09792	6.58342	10.981	3.16438	7.83395	6.11899
Aquihabitans	95.9562	102.119	95.2011	112.274	122.39	123.134	91.7885	78.6351	116.7
Aquilonibacter	1.53923	1.33805	1.85299	2.93429	4.05683	3.09352	2.66515	1.52942	2.69058
Aquiluna	1.93879	1.15121	0.963811	0.578842	1.13435	0.722565	0.220694	2.47547	0.751857
Aquimarina	8.81917	7.76108	10.158	8.47344	6.90344	6.41229	16.4299	18.0326	14.491
Aquimixticola	1.35846	1.46837	1.76494	1.5027	1.25855	1.89926	0.720161	1.14425	1.43949
Aquimonas	16.3475	15.6783	20.5548	18.2418	16.1328	19.827	16.408	17.2333	19.7828
Aquincola	30.2823	27.1625	19.3664	15.396	18.6906	14.1922	18.1804	12.643	13.7931
Aquincolibacterium	3.95869	3.00778	3.51241	3.56588	4.71658	3.75631	7.08885	6.34999	7.9241
Aquirhabdus	0	0.242132	0	0	0	0	0.229967	0.232522	0
Aquirickettsiella	2.11965	1.10093	0.65503	0.864557	1.72345	0.77326	0.664231	1.2394	0.608497
Aquirufa	1.52271	0.926515	0.623887	0.840241	1.47172	1.93988	0.920227	1.43567	0.931444
Aquisalibacillus	1.99825	2.16878	1.36641	2.65942	0.446864	2.11256	0.588519	1.78517	1.25612
Aquisalimonas	11.6919	8.77198	8.96675	16.4568	13.2067	12.5933	19.2801	20.6488	11.7531
Aquisalinus	8.5577	9.55845	9.14326	7.37715	6.39263	6.91455	7.29284	10.1132	8.39708
Aquisediminimonas	50.34	53.1379	46.6767	40.7933	33.4682	40.4282	31.3575	27.5071	32.5693
Aquisediminimonas_A	9.42238	12.4678	13.8901	6.2601	9.13427	8.72195	7.03502	6.96426	4.37742
Aquisphaera	40.9661	34.7338	33.9147	33.7791	35.5408	44.0225	36.805	41.1213	39.4512
Aquitalea	4.9518	4.03129	3.47907	3.05304	3.02766	3.92564	6.60168	2.80032	3.51225
Aquivivens	2.69552	2.05479	3.02349	1.73493	2.54519	1.07943	2.36043	1.52283	1.0514
Arabidopsis	0	0	0	0.335888	0.486062	0	0.320072	0.161814	0.68315
Arachidicoccus	3.51527	4.67395	34.5245	32.7015	23.4257	15.8955	37.0006	41.0071	34.6365
Arachnia	21.8956	20.0816	14.645	12.8106	15.1128	13.7422	10.9529	8.88799	11.8358
Aramenus	0	0	0	0	0.335148	0	0	0	0
Araneus	0.4214	0.392023	0	0	0.244461	0	1.38857	0	0.687169
Arboricoccus	23.461	22.9364	18.8346	23.7302	22.9493	24.4409	14.8727	18.5567	18.2672
Arcanobacterium	0	0	0	0	0	0	0	0	0
Arcanobacterium_A	0	0.327429	0.180505	0	0.118063	0.318941	0	0.314433	0.165936
Archaeoglobus	0.904234	1.72882	1.84569	1.78171	0.685712	1.38209	1.20677	1.7263	0.759322
Archaeoglobus_A	0.975735	1.02943	0.791147	0.633559	0.983691	0.662627	1.42451	0.354745	2.50326
Archaeoglobus_B	0.631194	0.420638	0	0	0	0.571971	0.799011	0	0
Archaeoglobus_C	0.271692	0.758256	0	0.394459	0.364547	0.2462	0.960215	0.485441	0
Archangium	257.001	256.832	282.669	239.902	244.08	223.727	233.274	233.261	310.732
Archangium_A	14.8808	16.2434	17.7106	22.0536	16.4177	20.7791	19.0693	18.9819	21.1829
Arcicella	9.47255	7.0798	6.75596	4.14237	3.11408	5.0805	5.0759	3.62078	4.77865
Arctia	0	0	0	0.133042	0.737722	0.332152	0.485789	0.491186	0.691235
Arctic95D-9	51.187	49.8433	49.7483	51.6321	58.6472	53.594	49.8751	53.0467	46.5578
Arctic96AD-7	3.98808	5.6828	5.427	4.87351	3.45405	5.79012	5.49923	5.18557	2.65992
Arcticibacter	5.1665	4.71165	2.72085	4.90335	3.20936	4.62678	4.18575	7.12444	3.56886
Arcticimaribacter	0	0	0	0.140526	0.259739	0.877089	0	0	0.730117
Ardenticatena	11.168	11.2854	9.92933	6.47865	10.161	9.48609	7.71802	6.10603	8.99559
Arenibacter	10.7346	13.7494	12.2141	17.6187	16.1731	16.0048	20.1408	18.3916	19.0358
Arenibacterium	0	0	0.369407	0.261444	0	0.326359	0.318211	0.965237	0
Arenibaculum	44.9002	47.6141	49.2714	42.5641	47.6181	35.8515	38.1008	35.6067	37.3934
Arenicella	6.53643	3.97909	3.92017	5.2768	6.88929	9.30206	10.0176	5.70326	11.1091
Arenimonas	367.955	365.322	350.688	346.341	354.426	456.356	314.126	353.852	322.356
Arequatrovirus	0.673325	0.626385	0.345315	0	0.22586	0.305074	0	0	0
Argiope	0	0	0.11147	0	0.437456	0.393921	0.096021	0.388353	0.204945
Argonema	9.45415	11.8066	12.4893	10.0093	8.65801	8.71408	12.5378	10.3136	7.71097
Arhodomonas	2.91834	2.72786	1.11357	2.72393	2.11345	2.40386	1.68369	4.6933	2.00305
Aridibacter	192.599	209.913	196.019	138.943	107.047	246.935	124.707	154.114	161.398
Armatimonas	6.1726	5.08482	4.03366	3.55427	6.05647	2.84074	5.50469	6.76203	4.00889
Aromatoleum	122.533	126.41	124.839	126.813	122.426	143.645	126.505	131.266	125.085
Arsenicibacter	1.07286	0.393586	0.602376	1.67751	1.55282	1.41844	1.54098	0.445108	1.87466
Arsenicicoccus	5.86604	9.85707	9.91016	5.211	5.46738	7.2885	5.33684	5.70117	5.20799
Arsenicitalea	17.549	16.7478	17.0086	17.2453	21.5339	25.8721	19.6069	14.5066	13.861
Arsenophonus	1.84968	4.09396	0.288809	0	0.15862	0.214251	0.208902	0.211222	0.222936
Arsukibacterium	2.99018	3.25086	3.82577	2.91134	3.09506	4.01512	3.5062	3.52103	4.76244
Artemisia	0.988205	0.439904	0.275474	0	0.281049	0.272494	0.607438	0	0.14177
Arthrobacter	5497.34	6206.89	5039.29	3363.66	3946.68	3482.93	11997.2	5376.61	4487.33
Arthrobacter_B	14.54	14.0008	14.3293	9.71736	12.4654	10.7633	26.5578	16.8516	11.3093
Arthrobacter_C	6.14776	3.53007	3.51978	6.28711	4.26644	5.13498	4.72703	2.72041	5.40571
Arthrobacter_D	43.8143	46.4972	41.7461	29.7801	37.9565	33.4466	61.0328	33.6334	34.3748
Arthrobacter_E	2.08904	1.20871	0.953069	1.38544	0.623374	2.22592	0.547322	0.747876	2.01278
Arthrobacter_F	31.7386	36.5025	30.07	21.3176	23.0245	27.0562	28.0974	18.5126	23.7102
Arthrobacter_G	8.55868	10.7104	11.1872	8.68819	8.85239	10.7801	21.1616	10.068	6.17537
Arthrobacter_H	1.68567	2.30411	1.84853	0.126316	0.866546	0.157679	2.84116	0.510195	1.00757
Arthrobacter_J	0.346066	0.873143	0.17748	0.317782	0.547005	0.369426	0.486616	0.309164	0
Arthrobacter_K	35.5433	41.0684	42.4631	17.2551	20.2878	20.5421	71.0546	40.7729	28.5886
Arthrobacter_L	20.934	25.1742	20.588	14.7802	15.6462	18.2467	22.761	15.1518	21.1279
Arthrobotrys	0	0.168501	0.185783	0	0	0	0	0	0.170788
Arthrocladium	1.7625	1.7306	0.36516	0	0	0	0	0.548744	0.167843
Arthrospiribacter	0.751904	0.259583	0.286207	0.30384	0.821678	0.126427	0.246542	1.62032	0.708978
Arundinibacter	0.904637	2.01434	0.722369	0.381088	1.78396	1.34109	0.639349	3.38637	1.0538
Asaia	0.377719	1.40555	0	0	0.253404	0.342279	0.333733	0	0
Asanoa	104.59	134.605	98.0288	66.6176	75.3407	66.1942	58.6673	57.4252	62.4657
Ascidiaceihabitans	0	0.168501	0.185783	0	0.121516	0.164134	0.800179	0.323627	0
Ascochyta	0.518375	0.964476	0.930472	0.376304	0	0	0.229005	0.463098	0
Ascosphaera	0.728914	2.69574	1.54461	0.064796	0.350972	1.23379	1.07678	1.80929	1.3072
Aspergillus	8.13411	7.17415	6.9025	9.1945	6.70471	6.63384	7.92767	8.93056	5.48204
Asterias	0.696925	0.567758	1.65094	1.5993	1.0281	0.939961	0.648849	1.36255	0.614975
Asticcacaulis	22.7223	24.6266	19.7323	28.4629	25.9686	23.6752	33.0847	28.8302	27.6739
Astraeus	1.14715	1.06717	0	0	0	0	0	0	0
Athalassotoga	0	0	0	0	0	1.21443	0	0	0
Atlantibacter	8.93181	20.3112	5.1932	1.63393	2.12489	1.40398	1.51231	1.83183	1.97027
Atlanticothrix	3.28233	2.04883	2.48733	2.32827	1.64796	1.80087	3.29531	3.16115	3.44903
Atopomonas	0.344144	0.663172	0	0.394459	1.17585	0.305074	1.21355	0.601525	0.846008
Atribacter	4.04557	3.5307	2.96617	2.42957	6.22753	4.12589	1.96241	5.42265	4.36038
Attisvirus	0.507753	0	0	0	0.340642	0.920224	0.448625	0	0
Auanema	0.967904	2.54886	0	0	0	0	0	0	0
Audreyjarvisvirus	1.85838	0.576274	0.953069	0.449684	0.831166	0.280668	0.547322	0	0
Aulographum	0	0	0	0	0.362427	0.489538	0.159105	0.160873	0
Aulosira	32.9421	29.9108	38.0758	30.2182	36.7292	27.1827	37.756	29.0265	35.2606
Aurantibacter_A	0	0	0.577617	0	0.088422	0	0.232903	0	0
Aurantimicrobium	2.34113	2.44022	2.62039	2.13367	1.07192	1.0917	1.41171	1.519	1.27292
Aurantimonas	44.5788	41.9518	45.9204	48.4823	43.826	34.8886	36.4409	37.2637	36.9449
Auraticoccus	17.9831	21.7332	16.842	10.1027	9.56495	10.6847	5.46364	8.00327	10.0915
Aureibaculum	0.682223	1.16639	0.190233	0.586968	0.293603	0.520219	1.09438	1.34084	0.412654
Aureimonas	38.9884	36.4839	32.4664	33.4046	43.568	31.9664	26.5449	27.5768	31.1706
Aureimonas_A	21.8795	21.4892	20.0131	23.7517	15.2307	20.8594	23.2226	22.3319	18.7421
Aureispira	1.74223	0.930443	0	0.187368	0	0.672434	1.08324	1.09528	2.31203
Aureivirga	0.648648	0.452572	0	0.235436	0.326374	0	0.439128	0.299137	0
Aureliella	48.4636	45.163	50.9154	52.0419	63.2165	60.5574	64.5501	59.1828	57.2217
Aureobasidium	0.471377	1.77747	3.55017	4.38952	1.70969	1.62756	2.10116	3.85416	4.27144
Auribacter	1.52615	1.80053	1.79837	1.75119	2.34488	2.61293	1.96588	2.16741	2.4652
Auritidibacter	0.148196	0.758256	0.380011	0.10758	0.099422	0.335728	1.37485	1.12534	0.558941
Aurunvirus	0	0	0	0.65361	0.483236	0.326359	0.636421	2.25222	0
Austintatiousvirus	1.4102	0.800381	0.661853	1.48333	0.721499	0.487272	1.42532	1.05685	0.912646
Austropuccinia	0	0	0	0	0	0	0	0	0
Austwickia	6.42918	8.97981	6.08416	3.97124	3.45811	3.73904	3.37224	1.71239	3.7192
Autographiviridae_norank	0	0	0	0	0.692639	0.406766	1.59298	0	0.869129
Auxenochlorella	0.29498	1.07272	0.302562	0.42827	0.59369	0	0.473872	0.598921	1.0367
Avacidaminococcus	0.494249	0.153264	0.337968	0	0	0.447875	0	0	0
Aved-18	1.30412	0.606605	0.33441	0.710027	0.437456	0.886321	0.480107	0	0
Aveggerthella	0.842801	0.980059	0.648346	0.305907	0.989484	0.572793	0.372328	0.752929	0
Avibacteroides	0	0.157452	0	0.325858	0.794831	0.306741	0	0.703422	0
Avichristensenella	0	0	0	0.408803	0	0	0	0	0
Avidehalobacter	0.988498	5.13166	0	0	0	0	0	0	0
Avidesulfovibrio	0.534016	0.695504	0.766837	1.00791	0.573218	0.290347	0.377464	0.572486	0
Avigastranaerophilus	1.61799	1.07514	1.18541	0	0	0	0.204225	0.412987	0
Avimonas	0.14749	0	1.33635	0.472894	0.890113	0.905669	0.369812	3.62881	1.03145
Avipropionibacterium	2.78456	3.03331	2.72187	0.860867	1.37965	1.65105	0.514806	2.80302	2.4435
Avispirillum	0	0	0	0	0	0	0	0	2.94726
Avoscillospira_A	0	0	0	0	0	0	1.13351	0.163729	0
Ayohtrevirus	0.607312	0	0	0	0	0	0	0	0
Azoarcus	23.7483	27.516	40.1876	36.6511	26.8951	36.2827	30.0859	40.3252	37.0734
Azoarcus_C	19.9172	23.4474	20.7069	25.1696	28.4921	41.1433	19.5481	30.4391	20.8361
Azoarcus_D	5.06039	4.96298	5.55397	6.28951	5.40119	6.74654	6.08906	4.21144	5.88773
Azoarcus_F	3.23274	5.48236	4.92731	6.17784	5.45991	6.1445	5.76878	3.29548	5.72689
Azohydromonas	118.614	106.892	113.233	68.918	79.5953	86.8419	80.6688	82.3157	78.4466
Azomonas	0.353976	0.940113	1.97625	0.731353	1.24574	0.481146	0.889414	1.79042	1.13659
Azonexus	84.0054	92.0942	85.008	100.119	100.09	103.542	110.492	100.296	101.547
Azorhizobium	18.2858	22.5991	16.6298	24.3945	21.0755	23.0832	19.371	18.4419	21.528
Azospira	5.95851	5.90129	3.88165	9.96568	6.34727	6.57962	8.65174	6.80056	7.71359
Azospira_A	21.283	13.5683	19.7476	29.7064	19.854	19.967	31.0459	29.5949	28.8238
Azospirillum	627.321	595.282	569.636	485.508	518.635	457.7	481.256	422.293	493.398
Azotobacter	13.1718	13.93	17.2134	11.142	18.3115	17.926	11.9546	18.7903	14.3012
Azovibrio	6.02318	5.22422	6.54332	10.2315	10.459	9.61752	12.3765	9.50248	9.81655
B1	5.99292	4.39119	3.6193	9.17972	5.07521	9.53376	7.59154	9.11396	9.74032
B1-G15	0.289467	0	0	0	1.06809	0	0.255758	0.646498	0.272941
B1-G9	1.8682	3.67613	2.85993	2.68942	2.58818	1.55164	3.42531	3.37807	2.30081
B10-G4	3.01199	5.24836	2.70886	6.15893	6.7896	4.57502	7.06901	6.10673	11.1509
B10-G9	4.4455	5.55892	8.42086	2.77635	3.15132	2.40757	5.76123	8.51202	4.93291
B11-G15	0.83722	1.16569	1.72699	2.43779	2.38893	2.59591	1.7055	1.37241	2.16825
B11-G9	0	0	0	0	0	0	0	0	0
B111-G9	1.3962	2.56154	1.31386	1.67834	2.6357	1.20769	3.92715	4.62763	2.33039
B118-G9	3.49795	4.11338	3.99857	1.62908	1.86463	2.86333	3.5101	4.82018	2.37688
B119-G9	0.972906	1.60265	1.45215	1.93865	3.10018	1.21106	2.45724	7.0094	2.17611
B12-G4	4.23482	2.12432	5.71492	6.41982	4.04611	4.07515	5.89672	4.45077	5.71483
B120-G9	1.40149	0.960135	0.287502	0.864523	1.12781	0.369301	0.123829	1.52564	0.700186
B129-G9	1.70556	0.951995	1.95932	2.41624	1.99514	3.00399	3.60432	1.82218	3.21547
B13-G15	0.870778	0.938167	0.964591	1.33475	1.00124	0.996456	1.90372	1.18767	2.03398
B13-G4	10.0078	6.90254	12.2476	6.99328	7.4683	6.38652	11.3616	8.88618	7.5412
B130-G9	0	0	0.33441	0.473351	0.437456	0	0.288064	0	0.307418
B14-G1	0.185467	0	0	0.403907	0	0	0	0.331379	0
B14-G9	0	0	0	0	0	0.519756	0	0	0
B140-G9	0.870648	1.90291	1.37875	0.852867	0.918062	1.65099	1.23622	1.67787	1.29219
B143-G9	0	0	0	0	0.244461	0	0.263136	0	0.842442
B15-G16	0.271692	0.252752	0.55735	0.986148	0.182273	0.492401	0.720161	0.485441	0.768544
B15-G2	2.21235	8.23249	1.81537	0	0	0	0	0	0
B15-G4	12.3724	16.1514	12.82	18.7835	26.2454	16.4327	15.0087	11.1352	18.4776
B16-G9	0	0	0	0.333099	0.15392	0.328267	0.522784	0.485441	0.648993
B16T1B5	10.8154	10.5601	8.47491	13.4855	11.6687	12.9165	14.0731	10.307	12.9968
B17-G15	0	0	0	0	0	0	1.30315	0.790575	0.27814
B17-G16	1.70656	0.927948	1.31186	4.19504	2.44314	4.02826	1.78226	3.23782	2.7521
B17-G17	0.176988	0	0.181537	0.642405	0	0	0	0	0.667535
B17-G2	0	0	0	1.12986	0	0.705197	0	0	0
B18-G4	2.08157	3.60213	1.21605	2.11307	2.1693	1.45143	4.55786	2.88698	1.55525
B1SED10-159	0.366544	0.170495	0	0.832747	0.759051	1.45954	0.144794	0.327457	0.309044
B1SED10-16	2.91458	1.8677	3.92711	2.3004	3.17992	5.90305	3.42516	3.63124	2.56257
B1SED10-173	0.315662	0.269287	0.296906	0.959476	0.542965	0.57209	1.00649	1.67049	0.335686
B1SED10-245	2.20772	2.33931	3.17476	2.57121	2.36824	2.99059	1.27484	1.09127	1.77651
B1SED10-74M	3.49693	2.87116	4.22856	1.89167	1.69678	2.45823	3.20078	1.59231	2.16286
B1SED10-75	0.397089	0.411687	0.246271	0.642503	0.407434	0.359831	0.887439	0	0.565299
B1Sed10-166	1.9813	1.04417	1.35653	1.43341	1.54605	0.844955	0.852746	0	2.76908
B1Sed10-187	2.95687	3.20389	2.94639	2.41172	2.91502	2.12828	2.70323	2.36844	2.88027
B1Sed10-231	0.576241	0.856221	0.500751	1.43111	2.62777	1.38515	2.83711	1.88044	1.17883
B1T1B5	0.629531	0.819903	0.258284	0.182798	0.422341	0.912743	0.222489	1.6872	0.712309
B2-G16	0.479457	0.178413	0	1.04416	0.900645	1.65099	0.931973	1.37066	0.632919
B21-G15	0.2401	0.223362	0	0	0.322157	0.217572	0	1.93047	0.452785
B21-G9	0	0	0.329212	0	0	0	0	0	0
B22-G1	0.392062	0.182365	0.201069	0.142305	0.263027	0	0.173203	0	0
B23-G16	0.180075	0.464737	0.132925	1.15107	0.744821	1.73557	1.27484	2.95533	0.491959
B24-G1	0	0	0.296906	0	0	0	0.511516	0.258599	0.818822
B25-G16	3.11052	2.06848	0.824199	0.868488	0.64667	0.240917	1.77757	2.21004	0.512609
B26-1	0.415744	0.193381	0	0	0.139457	0.376736	0.36733	0.928528	0.784018
B26-G2	0.774323	1.21706	0.198556	0.864776	0	0	0	0	0
B28-G16	1.3279	1.79904	1.62819	0.625149	2.66307	1.99891	1.02636	1.18441	3.41454
B28-G17	0.618507	2.15882	1.53782	2.29275	1.16041	1.00778	1.3601	0.722569	1.60125
B29-G15	0.2401	0.223362	0.615678	1.04578	0.402697	0.217572	0.21214	0.321746	0.339589
B3-Chlor	2.07854	3.85582	2.39188	3.0756	3.83381	3.75804	2.39078	3.66908	1.71921
B3-G11	27.6258	30.3102	28.2358	28.9303	30.0233	30.2476	27.4025	29.9623	32.6839
B3-G13	0.44247	0	0	0.321203	0	0	0	0	0.417209
B3-G16	0	0	0.189101	0.535338	0.123685	1.16945	0	0	0.347675
B3-LCP	0.154865	0.144069	0.738813	0.903849	0.570219	0.652717	0.136831	0.663966	0.169795
B3-TA06	2.07855	1.66079	1.76461	1.99779	1.05475	2.46159	1.80702	2.9882	1.90096
B30-G15	2.98433	2.52246	2.20615	3.59113	4.72633	3.17876	5.62034	4.9309	3.35805
B30-G16	0.183272	1.02297	0.93991	0.266085	0.122954	0.166076	0.647719	0.491186	0.518426
B30-G6	1.29654	0	0.713909	0.252631	0	0	0	0	0
B32-G16	2.09523	2.01247	2.84447	2.3236	4.43797	2.10155	4.50019	1.38497	2.19151
B33-G16	12.2596	10.4804	15.2806	16.5047	14.0793	11.7239	15.5025	18.1569	11.614
B39-G2	0.235536	0.438231	0.241589	0	0	0	0	0.10521	0.111044
B39-G9	0.2401	0	0	0	0	0	0	0	0.452785
B3T1B10	94.4306	93.3788	92.5689	110.337	104.231	112.339	93.3219	105.301	113.159
B4-G1	5.75117	7.87604	6.91489	12.4078	5.68037	8.0777	7.75115	7.15521	5.38601
B44-G15	0	0	0.197323	0	0.645315	0.522985	0	0	0
B46-G9	0.760072	0.353543	0.194902	0.27588	0.127479	0.344378	0.16789	0.169755	0.716679
B47-G16	0	0.152454	0	0.475856	0	0.594007	0.289589	0	0
B47-G6	0.188859	0	0	1.11393	0.253404	0	0.95253	1.74198	0.545795
B48-G16	1.10618	0.588035	0.648346	0.573576	0.954145	1.14559	1.67548	0.282348	0.298007
B5-G15	1.79982	1.39191	1.49596	4.09143	1.97169	2.24643	2.17604	2.82416	3.65109
B5-G16	1.74495	1.21748	1.11862	0.158339	0.292664	0	0	0	0
B6-G9	1.88701	1.41244	0.500561	0.732153	0.71423	0.167065	1.50443	1.36607	0.829999
B60-G16	2.80681	2.49205	2.30896	2.49999	2.81723	1.60356	2.65493	3.32055	2.33311
B62-G9	0.81939	0.457361	0	0.356892	0.329828	0.594007	0.289589	0.439208	0.463566
B63	0	0	0	0.441842	0.290618	0	0	0.395288	0
B65-G9	0	0	0	0	0.839562	0.85051	0	0	0
B68-G16	0.106436	0.533587	0.218343	0.401971	0.756287	1.43645	1.79855	1.40669	0.200719
B68-G9	0.624195	1.15214	1.41322	2.60143	2.75973	2.68238	2.94601	3.24823	3.05012
B7-G4	1.84208	2.59915	4.73703	5.64178	4.58506	3.26602	4.26478	2.41074	6.05063
B70-G16	2.13065	1.80961	0.736177	0.624636	1.15696	0.146947	0.63415	1.40647	0.545792
B73-G16	0.876207	0.839725	0.712636	0.911521	0.801263	1.8699	0.908625	0.498561	1.72875
B75-G9	0	0	0	0.13226	0.996409	0.330198	0	0	0
B75T3L11	0.311875	1.55124	4.59548	3.01493	3.55852	2.17951	3.47902	4.52497	3.66297
B79-G16	0.1318	0.245223	1.48706	0.191355	0	0.552463	0	0.463745	0
B8-G4	5.53038	5.0199	2.95187	4.15701	3.68484	4.57888	7.27548	9.16197	9.93076
B8-G9	1.04111	1.45279	1.06786	0	0.174615	0.471712	0	0	0.490835
B83-G16	2.05087	2.15887	2.55286	0.301127	0.423601	0.877089	18.8074	0	0.464984
B87-G9	0	0	0.322528	0	0	0	0	0	0
B9-G15	3.93696	3.01772	3.04943	2.40264	2.68274	3.16575	2.10293	3.08298	0.810288
B93T1B8	11.461	14.8607	18.3236	13.9904	20.5378	16.891	12.5601	15.6856	13.8052
BA-13	1.11872	1.3067	2.16523	2.16797	0.996434	1.12834	0.87671	0.719926	1.13587
BA-19	0.815009	0.822384	1.39548	0	1.61936	0.738539	1.22969	0	0.224651
BA12	5.37822	4.16329	5.19518	10.6679	9.58478	11.0412	5.38701	8.80855	4.98541
BA4	0.790621	0.840138	0.314544	0.367243	0.77733	0.465317	2.58957	1.16464	1.1669
BACL14	1.17523	0.335043	0	0.591689	0.54682	0	0	0	0
BACL27	5.48379	3.92462	4.86635	5.837	5.65919	4.89716	6.92244	5.63375	6.18199
BAIKAL-G1	0	0.488368	0	1.2306	0.259739	0	0	0	0.60843
BAIKAL-G1-2R	2.18598	3.39812	3.02123	2.54498	3.04398	3.56596	2.89967	1.81701	2.41061
BB2	0.988498	0.464737	0.256201	0.362648	0	0.489514	1.3314	0	0
BB20	0	0.232369	0.256201	0.545446	1.17574	0.226346	1.33134	2.23509	0.706564
BB31	2.84557	3.79864	3.33902	6.29714	7.6109	4.17613	5.76297	5.49937	4.97433
BCD1	3.47364	1.34595	2.0595	1.09092	4.11016	4.81883	2.0491	2.08905	2.80021
BCD18	0	0.296024	0.329212	0.57849	1.24584	1.18704	0.41141	1.09875	0.156175
BCD5	2.69517	0	0.783475	1.47413	2.21011	1.67669	0.805905	3.5699	3.34389
BD1	10.6734	9.25451	6.78418	4.63096	7.11133	7.99532	5.88629	7.3916	5.95974
BD2-11	50.9295	44.4224	47.0555	57.4264	57.1317	51.8091	54.642	45.6236	47.8176
BG8	9.5227	10.4361	6.97605	6.83914	5.94317	7.75369	5.52512	4.60867	5.90214
BH17	0	0	0	0.443449	2.30958	1.22986	0	0.364081	0.175932
BHEP01	0	0	0	0	0	0	0	0	0
BICA1-8	0	0.720343	0.99278	0.983683	0.519479	0.350836	0.342076	0.172938	0.912646
BIN-L-1	0.317671	0.597372	0.169887	0.461214	0.10656	0	0.561356	0.988987	1.94244
BJ17	8.44683	6.6996	6.5555	7.30915	6.76142	6.07166	5.93956	9.38441	11.4602
BJ22	11.1034	11.1995	8.2935	7.7611	9.95657	13.735	12.5498	13.448	12.0161
BJ6	1.39439	1.48303	1.08554	1.50228	0.983204	2.61327	1.29434	0.571565	0.99792
BJGN01	2.62785	2.1949	0.510453	1.07424	0.853561	1.09344	1.87434	1.99712	1.16166
BJGO01	0	0.3204	0.520833	1.80613	1.39765	1.06983	1.93067	3.58632	3.44866
BJGV01	0.382382	0	0.244377	0	0.15984	0	0.337853	0	0.224651
BJGX01	5.28796	6.57803	4.64685	3.27954	2.86562	3.01324	6.5512	6.32326	4.37753
BJHL01	1.17998	0.912176	0.746089	2.18442	0.853202	1.60424	3.07069	1.56752	3.18531
BJHM01	1.91865	2.32145	0.878217	1.85688	0.568269	0.319874	1.12667	0.318048	0.494994
BJHQ01	1.96213	1.04423	2.17501	0.855936	1.27849	1.1038	1.25947	1.43408	0.849863
BJHT01	28.8943	27.749	26.4925	28.7908	33.3994	24.3997	39.1051	32.2543	35.2091
BK-30	1.34434	0.851249	1.16857	2.04026	1.69696	2.94943	1.05001	1.33954	0.898706
BM002	10.8881	7.16618	10.84	11.9369	9.83254	12.5739	12.5089	10.067	13.5117
BM003	16.1847	19.1374	20.8986	28.6317	24.4228	29.3776	21.9257	42.8572	23.5078
BM004	2.08092	2.64956	3.89105	3.44194	4.44106	2.67161	2.85515	6.66176	3.40286
BM103	0.838595	1.04208	0.866426	0.688745	0.550278	0.754366	0.735532	0.371852	1.31594
BM303	4.29025	7.63778	5.0637	6.60597	6.34542	8.88162	5.09603	6.32041	7.35395
BM304	0	0	0	0.74837	0.631052	0.172189	0.742971	0.795776	0.754782
BM501	2.29869	2.37219	4.79551	2.90356	2.86738	2.13538	3.98548	2.10622	3.87267
BM503	6.53268	5.3326	4.99601	6.3893	7.8666	6.92611	7.2195	5.76253	7.78594
BM506	1.82288	2.95628	2.23698	2.12136	0.965921	2.00649	1.76968	2.64068	2.75404
BM509	2.87813	2.89581	2.13906	4.70556	5.76816	3.49505	5.55259	3.79297	5.35328
BM512	0.206486	0.384183	1.05896	0.449684	1.55602	1.87112	0.706427	0.73787	1.55758
BM515	0.640952	0.864304	0.295525	1.07709	0.415531	0.261087	0.127284	0.868541	0.135836
BM516	6.56283	9.22527	3.87298	3.31182	2.08868	5.47882	2.0228	4.13199	2.43052
BM520	0	0	0	0.387658	0.179131	0.241956	0.47183	0.119268	1.63647
BM521	0.953013	1.32986	0.488753	0.518866	0.15984	0.215899	1.89458	1.27708	1.57256
BM522	1.0873	0.720451	0.320899	1.62141	1.14406	2.22962	1.64834	1.49026	2.35271
BM523	0	0	0	0.511004	0.472254	0.318941	0	0	0.331871
BM707	2.68154	2.3487	2.68743	1.95077	2.3386	1.02006	0.908899	1.79731	1.93928
BMAH01	0.214346	0	0.324173	2.19237	2.66174	3.16887	7.62091	9.82974	3.1065
BMS3ABIN01	1.54186	1.74894	0.613893	2.47813	2.34074	2.05273	2.26589	2.06115	1.45877
BMS3ABIN03	11.496	12.2287	12.979	10.8928	12.5513	18.7419	11.5625	17.5626	13.0755
BMS3ABIN04	0	0.160971	0.532441	0.37683	0.232169	0.313596	0.152883	0.463745	0.326309
BMS3ABIN06	2.09921	1.85463	0.655614	1.95927	1.95505	3.3198	4.09718	3.92278	4.66992
BMS3ABIN14	0	0	0	0	0	0.935562	0	0	0.486744
BMS3ABIN15	0.791973	0.731306	1.12073	0.509855	1.08257	1.12462	0.47183	0.865988	0.946853
BMS3Abin05	4.05571	2.58032	1.62111	2.8154	2.19058	2.32473	2.26437	2.21798	1.72018
BMS3Abin08	1.34985	2.54079	1.87167	1.31399	1.63316	1.19568	2.64009	4.09394	3.23705
BMS3Abin09	0	0	0	0	0	0	0.318211	0	0
BMS3Abin12	5.20554	3.97295	4.73965	4.61427	4.84003	5.51952	8.28942	3.04609	3.92212
BMS3Abin13	1.79417	1.11338	1.08941	0.568106	2.04819	2.2609	1.92657	2.6482	2.52367
BMS3BBIN02	44.3838	43.1226	37.9252	44.1044	38.5621	48.079	29.0838	33.0838	35.7141
BMS3BBIN04	1.61406	1.25563	0.921732	2.47621	1.7652	2.56923	2.67691	1.68777	1.25658
BMS3Bbin01	131.04	114.855	118.462	122.326	107.71	116.021	89.0841	85.681	91.855
BMS3Bbin05	0.264726	0.846557	0	0.426382	0.432899	0.584726	0.855191	0.576461	0.553828
BMS3Bbin07	2.49917	1.04344	3.3395	2.01919	2.35355	2.97471	3.13323	3.14145	2.61883
BMS3Bbin08	2.1344	1.74102	3.48348	1.73334	2.57845	5.00919	2.62914	4.36976	2.79109
BMS3Bbin11	1.34539	1.24003	1.27045	1.71209	2.66549	1.71088	1.67366	0.959315	0.758563
BN30871	0	0.333107	0	0.779798	1.61967	0.162236	0.592796	0.639772	0.337626
BOG-1112	0.327756	0.062912	0	0.899293	1.92037	0.649895	6.51271	4.13509	3.63268
BOG-1155	7.06436	4.95519	6.04481	4.40829	5.26554	6.79509	8.11358	5.97012	4.60154
BOG-1184	0	0	0.397112	1.13418	1.93809	2.05163	0.297458	0.300762	0.999942
BOG-1338	23.6308	25.7656	25.4713	16.3475	21.7485	17.1617	36.5168	35.1309	34.8878
BOG-1363	19.7952	18.3368	22.0233	20.6596	22.1465	22.0103	23.8502	20.9497	24.8223
BOG-1369	0.87001	0.97786	0	0.899235	0.243031	0.328267	0	0.49122	0.649553
BOG-1370	0.944297	1.05416	0.58114	0	0.361377	0	0	0	0
BOG-1460	37.1235	41.6621	32.9299	38.7794	38.4954	45.0331	45.3991	43.375	44.3095
BOG-224	148.8	163.5	153.144	169.863	175.363	193.057	192.171	178.115	170.258
BOG-234	320.855	316.799	330.316	329.253	340.207	346.832	338.012	348.802	352.015
BOG-908	1.23079	1.12679	0.729984	0.967632	1.10936	0.627192	2.04775	0.927491	1.44191
BOG-930	22.5345	20.2228	21.7477	18.5743	23.1618	17.8086	19.0593	18.4627	22.1404
BOG-931	147.698	146.403	150.088	202.255	198.546	191.841	168.206	160.159	197.591
BOG-932	9.97942	8.36782	10.7751	11.2136	13.4578	9.24429	9.96917	9.7201	10.0609
BOG-933	16.2652	16.3318	13.9549	13.8262	10.4	12.0753	12.8242	10.6803	16.7029
BOG-934	6.2526	9.08591	7.0166	11.9359	5.64198	9.41087	12.1423	7.67353	10.0093
BOG-935	12.8487	11.7641	13.9706	16.6033	14.3067	13.4093	12.3583	16.8447	16.1752
BOG-938	3.27699	2.23791	5.42955	4.56416	6.69063	3.77378	4.86553	3.47755	4.24432
BOG-944	0.176988	0.477063	1.77813	0.230607	0.318538	1.05533	0.609472	0.31623	1.01093
BOG-994	12.1751	9.71582	7.94491	8.77922	11.804	8.76218	10.4025	8.59309	8.1385
BOKV01	33.4659	37.037	38.1931	40.7942	35.9008	41.3063	27.0368	42.5804	34.5351
BOKX01	1.00242	0.250554	0.276252	2.21364	3.02057	2.43924	1.65464	3.03907	2.62655
BOKZ01	2.78107	2.76699	1.15844	2.79519	4.08145	2.28481	2.86499	1.44509	2.02202
BOLD01	0	0	0	0	0.259739	0	0	0	0
BOQE01	3.47446	3.18196	2.12348	2.15639	3.77503	2.85565	3.26593	3.95703	2.33025
BQJD01	6.9048	6.30595	10.0061	8.56944	9.93045	10.5164	6.88806	10.4663	8.33839
BQJN01	6.66399	4.20531	7.67959	4.96571	6.44667	6.25676	6.16963	4.11262	8.9186
BQJQ01	2.53633	1.60226	1.41998	1.43649	2.84787	1.7177	1.65794	0.717854	3.70162
BQJR01	0.673289	1.35201	1.77612	0.957967	2.82558	1.97398	2.34226	1.08718	1.29276
BQJU01	6.39775	4.53308	6.43282	3.67804	4.22507	3.9617	4.44165	7.25732	7.13947
BQJX01	6.81286	5.32324	6.51135	6.49578	7.40032	7.21313	8.72907	7.75655	7.83872
BQMY01	0	0	0	0	0	0	0	0.373921	0
BRH-c0	9.64837	7.03017	6.90724	11.4779	13.2577	12.3054	11.4278	16.5863	13.2837
BRH-c25	2.5085	2.31024	1.7823	2.31739	2.78921	2.14404	1.13432	2.86748	2.90709
BRH-c32	0	0.763277	0	0	0	0	0.543698	0	0
BRH-c54	2.18295	2.24805	4.2483	4.10509	3.98949	5.14688	3.64743	4.18699	4.05326
BRH-c57	2.53962	1.07163	1.97183	5.93397	1.83535	1.6721	2.34484	1.68113	1.29043
BRH-c8a	5.45498	4.03167	3.88944	3.54648	4.43332	3.48498	4.27096	3.54553	2.94234
BRHc4a	1.81981	2.65884	3.50128	2.18737	2.86623	5.10962	2.44588	3.15379	4.20009
BS150m-G50	0.890396	0.52073	0	0.720074	1.16617	0.169077	1.05585	1.27225	1.07114
BS150m-G59	0.504994	0.156596	0.172657	0.122197	0	0	0	0	0
BS150m-G60	0	0	0	0.408803	0.094451	0.255153	1.4927	0.37732	0.530994
BS150m-G66	0	0	0	0.152954	0	0	0	0.752929	0
BS3	5.21089	5.17838	4.87814	3.53793	2.67716	3.02291	5.28135	6.46974	4.76097
BS503	14.1051	10.5364	10.1297	9.75377	13.2263	9.84061	16.1159	20.9253	12.4454
BS524	0	0.270551	0.2983	0	0	0	0	0.828447	0.548444
BS750-G32	0	0	0	0	0	0.324472	0	0.159943	0.168813
BS750m-G10	0.934307	0	0.813916	0.966262	2.33551	0.846645	1.93615	1.52071	1.27921
BS750m-G21	0.364387	0	0	0	0.244461	0.330198	0	0	0
BS750m-G25	3.02109	3.42418	1.98848	4.45413	2.96297	4.50094	3.65163	3.85537	4.0393
BS750m-G28	0.683227	0.211866	0.233595	0.408803	0	0	0	0.813827	1.0737
BS750m-G30	0.589961	0.274416	0.302562	0.214135	0.395793	0	0	0.263525	0.27814
BS750m-G37	3.48578	2.69815	3.75658	3.3226	3.25569	4.10267	3.79572	4.17705	3.12399
BS750m-G39	0.483952	0	0	0	0	0	0	0	0
BS750m-G4	2.77188	2.37493	3.58098	2.50772	3.04179	3.59334	4.73326	3.06777	1.94883
BS750m-G44	5.02987	4.50014	3.37379	5.78623	5.90253	6.21391	3.73957	8.53422	2.83623
BS750m-G57	1.69726	2.03552	1.51436	1.01796	3.09508	1.62949	2.35971	1.65479	1.12935
BS750m-G60	2.5627	2.20155	1.3874	1.08242	3.19366	2.90906	1.56709	3.49105	1.38528
BS750m-G62	1.51686	2.38222	2.9362	1.20126	1.21127	3.19957	2.73656	3.73956	2.32149
BS750m-G65	1.48597	0.956751	0.292801	1.21525	2.31098	3.02254	1.22103	2.39263	2.54822
BS750m-G69	1.72187	0.41759	1.61651	0.827884	1.07771	1.90349	2.36036	2.61984	0.636429
BS750m-G78	0	0	0	0	0	0	0	0.291265	0.307418
BS750m-G81	1.82194	0.338985	1.30813	0.26452	0.488921	0	0.160977	0.325531	0.171792
BSW11-IV	0.142078	0	0	0	0	0.128747	0.125533	0	0
BW-2	0.590014	0.825938	2.832	0.965839	0.895521	1.21613	1.275	1.32917	1.4111
BX21	0	0	0	0	0	0	0	0	0.88499
Baaleninema	0.65333	0.266794	0.294157	1.7468	0.379107	1.8845	1.6028	0.341102	1.05925
Bacillus	7.41869	3.07726	4.90485	5.30872	7.07963	4.87388	8.24978	6.86404	4.65163
Bacillus_A	5.48262	5.31464	3.05946	2.60715	5.68072	3.94682	2.69753	5.43254	3.1725
Bacillus_AB	0.936726	2.04777	1.80366	2.4399	1.6332	2.80193	2.15999	2.45777	1.78731
Bacillus_AD	0	0	0.175519	0.745332	0.803614	1.24052	0	0	0
Bacillus_AE	0.356011	1.15917	0.36516	0	0.11942	0	0	0	0
Bacillus_AO	0.895172	0.666213	0	1.29966	0.240221	0.973417	0.949114	0.639772	0
Bacillus_AT	0	0	0	0.178446	0.329828	0	0	0.658813	0
Bacillus_AV	0	0	0	0	0	0.164134	0.640143	0.647255	0.341575
Bacillus_AZ	1.85541	1.51995	2.68723	4.39543	3.62467	2.4369	3.19706	2.67299	2.57129
Bacillus_BA	0.522739	0.971249	1.7439	0.738259	1.25689	0.460782	2.37687	0.921264	0.795533
Bacillus_BB	2.71559	2.35569	13.6938	11.704	9.34761	7.41106	12.111	13.8712	14.407
Bacillus_BD	0	0	0.147763	0.26452	0.412172	0.165099	0.804886	0	0
Bacillus_BE	0.353976	0.16465	0	1.28481	0.237476	0.320764	0.938267	0.63246	0.166884
Bacillus_BF	0	0	0	0	0.310137	0	0	1.23896	0.145297
Bacillus_BJ	1.51844	2.97774	0.512639	0.548395	0.506809	0	0.610158	0	0.651151
Bacillus_BM	0.281572	0.261943	0	0	0.188901	0	0	0	0.265497
Bacillus_BN	1.10752	1.63278	1.69434	0.858487	0.53522	0.374225	3.16784	2.59932	2.21247
Bacillus_BS	2.32127	2.4916	2.7482	2.23955	2.39393	6.30763	3.1528	2.86886	2.35271
Bacillus_BV	0	0	0	0	0	0	0.300727	0	0
Bacillus_BW	0.798272	0.594097	0.982545	0.115898	0.214218	0.578698	0	0.713148	0.301079
Bacillus_BZ	0.349977	0.162789	0	1.27029	0.586982	0.15857	0.463832	0	0.329996
Bacillus_D	1.73177	0.883218	0.390602	2.00497	1.53174	1.54401	1.08218	1.16622	1.74546
Bacillus_H	0.906707	0.843497	1.13521	1.18956	1.24484	0.825495	0.897569	0.684883	0.686164
Bacillus_J	0	0.411625	1.36153	0.321203	0.296845	0.400955	0.390945	0.395288	0.834419
Bacillus_O	0	0	0.418013	0	0	0	0.36008	0	0
Bacillus_P	1.76834	2.09179	2.74641	1.37084	2.04846	2.02314	2.00724	1.26621	1.73581
Bacillus_T	0.885841	1.64817	0	0	0	0	0	0	0
Bacillus_Z	0.692133	0.482912	2.04102	0.25122	0.348254	0.470394	0.152883	0.077291	0.081577
Backyardiganvirus	0.595633	0.55411	0	0	0	0	0	0	0
Bact-08	0.83764	1.54554	0.62158	2.00129	1.27624	0.389388	2.42058	4.05362	3.43806
Bact-11	0	0	0	0	0.526055	0	0	0	0
Bact-19	6.62649	7.15236	4.42579	4.09675	3.36582	4.49129	4.81598	5.62212	2.77164
Bacterioplanes	0	0	0	0	0	0	0	0	0
Bacteriovorax	3.68259	3.9129	3.01461	4.13549	3.54535	3.28904	5.51534	6.40289	6.47624
Bacteroides	4.35445	8.48614	8.1721	6.38551	4.02194	3.68782	4.06221	6.63201	5.38717
Bacteroides_D	0	0.570569	0	0.556539	0.617203	0.27789	0.270952	0.410943	0.722888
Bacteroides_G	2.3313	0.61965	0	0.430708	0	0	0	0.931733	1.14042
Bacteroides_H	0.804492	0.374204	0	0	0.269859	0.364504	0	0	0
Bacteroides_I	0.589961	0.137208	0.151281	0.42827	0.296845	0	0	0.263525	0.27814
Bactrocera	0	0	0	0	0	0	0	0	0
Baekduia	714.582	760.549	690.688	335.767	383.218	358.225	304.559	285.928	355.22
Baia	4.95279	2.00434	3.49626	0.79111	1.28485	0.930532	3.02263	1.12565	1.83424
Bailinhaonella	11.7536	9.59585	11.2959	10.7139	13.7042	12.0245	9.47556	5.57631	9.55354
Balnearium	0.327127	0.143352	0.335535	0.607203	1.747	0.880441	1.061	1.07334	0.797915
Balneatrix	0.795598	0	0.136347	1.41001	0.530551	0.799504	2.53744	1.05824	1.36601
Balneola	6.20328	5.04699	7.19116	6.72575	5.66933	8.13886	5.7418	10.773	8.25179
Baltivirus	0	0	0	0	0	0	0	0	0
Bandiella	2.13979	1.68891	2.62495	0.824028	0.870331	0.881681	2.00589	1.30383	0.917424
Bariatricus	0	0	0	0	0	0	0	0	0
Barnesiella	0	0.430056	0	0.335585	0	0	0	0.412987	0
Barrientosiimonas	2.06537	1.62161	1.99148	1.55123	1.79256	1.35517	1.40421	2.21328	0.873756
Bartonella	0.305152	0.802016	0.414781	1.77215	0.474655	1.19601	1.57057	0.68153	0.575461
Bartonella_A	2.91586	1.37119	1.04098	3.24465	2.72346	1.34875	1.44104	1.1316	2.55943
Basfia	0.132931	0.494656	0.409042	0.096499	0.267543	0.120459	0	0.118756	0.62671
Basilea	0	0	0.378202	0	0.494742	0	0	0.164703	0
Bastillevirus	0.482069	0.224231	0.247229	0	0	0.10921	0.745381	0.215332	0
Bathyoplasma	0.460564	0.428457	0.472401	0.167169	0	0.417351	0.406931	0.822904	0
Batrachochytrium	0.774842	1.34763	0.441236	0.144129	1.3986	1.75418	1.41801	0.916425	0.936047
Bauhinia	0	0	0	0	0.179131	0.725867	0.943659	0	0.755293
Bauldia	1077.11	1138.98	1135.25	1233.95	1183.92	1324.84	1127.1	1256.24	1226.45
Bdellovibrio	11.8483	11.9531	11.5176	14.8375	13.9031	11.6003	14.8663	13.3471	14.5825
Beauveria	0	0	0	1.02201	0.250351	0	0.746349	0.251547	0
Beggiatoa	0.849922	0.541726	0.555265	0.950715	0.762711	2.75591	2.2914	4.64063	2.67185
Beijerinckia	11.9708	9.94014	8.16061	9.45612	6.64891	8.89884	7.8439	8.51325	9.8478
Belliella	2.63395	1.771	1.57685	1.98082	2.37915	3.13494	4.42787	2.92691	2.42807
Bellilinea	63.8525	61.2373	55.5672	73.0888	72.0971	62.6868	66.5788	92.1453	66.2954
Belnapia	39.8193	42.4098	44.1225	29.9701	36.399	33.1581	35.681	31.9272	40.23
Bendigovirus	0	0.480229	0	0	0	0	0	0	0
Beograduvirus	0	0	0	0	0.259739	0	0	0	0
Bergeyella	0	0	0	0	0	0	0.364882	0.368935	0.389396
Berkiella	8.39609	3.74813	6.77591	6.5991	3.57534	2.03451	7.59038	87.4819	22.8454
Berkiella_A	0	0	0	0.112986	0.208836	0.846237	2.65978	1.57365	0.587028
Bermanella	0	0	0	0.843157	1.00391	0	3.19086	0.518815	0.182529
Bernardetia	0	1.27961	0.567303	0.293272	1.36484	0.587736	1.73559	2.33981	4.21755
Berryella	1.14715	0.71145	2.35326	2.49824	1.02613	3.46504	1.01356	3.75767	2.16331
Bertelyvirus	0.410238	1.06925	0.420781	1.42997	0.13761	1.2274	0.543698	0.366492	0
Beta	7.8213	4.82689	4.43928	6.89604	4.78964	3.27518	4.0416	5.54986	5.3647
Betterkatzvirus	0	0.528692	1.08303	0.334028	0.308697	0.159471	0.155489	0.568287	0.267933
Beutenbergia	6.83884	8.41127	5.31535	2.8386	3.03932	5.40385	3.48821	1.50397	4.3753
Bhargavaea	2.52165	3.11834	2.24063	0.962799	1.36085	1.13116	2.06797	1.2994	1.91265
Bibersteinia	0	0	0	0	0.103379	0	0	0	0
Bieblia_A	0.340362	0.316634	0.174555	0.123539	0.685027	0.154213	0.150363	0	0
Bievrevirus	0.905053	4.02269	0.51573	0	0	0	0	0	0
Bifidobacterium	5.31752	5.86714	6.50822	4.43748	6.34634	4.23859	4.2421	6.88688	9.97526
Bifseptvirus	0	0	0	0	0	0	0	0.297528	0.314029
Bilamarchaeum	0.80975	1.12995	1.16149	0.381165	0.135811	0.584726	1.1725	0.904253	0.19088
Bilifractor	5.32023	3.98475	1.96606	0.624561	0.577199	0.779635	1.90043	1.53723	1.21686
Bilophila	0.173518	0.161421	0.533932	0.125962	0.407434	0.157237	0	0.077507	0.57264
Bin103	4.72111	3.50853	5.42328	6.54051	7.6201	3.68792	6.68971	6.42584	4.2268
Bin107	12.2297	13.6366	14.995	12.4106	20.9342	11.8437	16.3572	18.3025	16.0667
Bin125	6.45376	3.4854	3.47963	6.70931	5.293	8.57603	4.60756	7.26504	4.1209
Bin127	3.99176	2.98978	2.12112	2.72859	2.18093	2.60818	3.69193	3.72314	3.21394
Bin134	21.3434	19.794	20.163	21.015	17.1904	20.3411	17.5129	16.2622	20.0624
Bin16	7.37809	6.35712	5.51963	7.6703	8.42523	10.0883	6.13687	6.7795	5.35366
Bin18	24.8927	20.8947	20.055	21.2254	21.6315	16.5718	19.8017	16.5702	21.8783
Bin22	8.13974	9.50114	15.286	17.2481	11.2043	12.7081	12.7315	8.56809	12.4447
Bin34	1.82599	2.57505	1.5049	0.995916	0.59858	0.627054	1.59478	0.203457	1.37934
Bin5	13.4254	14.5593	18.3487	12.8257	12.5678	15.6355	12.3942	16.9786	11.8152
Bin52	8.09696	8.45241	10.0283	14.4817	11.1886	12.2365	12.3327	10.0475	10.2047
Bin55	3.34459	4.91899	1.32105	7.53968	4.89022	3.87949	4.50162	3.6485	6.50343
Bin61	19.1112	24.2612	21.6625	23.8529	19.4995	22.23	16.7342	26.1887	18.3506
Bin65	12.9263	11.2909	13.02	13.3425	14.7846	10.6966	11.3005	10.4129	9.98296
Bin75	73.5936	51.2675	53.2567	60.1559	61.3625	53.8382	60.3555	61.1044	54.2739
Bin76	43.6793	45.7102	37.0173	29.3035	36.4349	26.0055	32.4471	28.3954	37.4543
Bin80	9.24595	10.3508	5.05809	10.6173	7.79398	10.7195	6.12488	12.3352	6.43515
Bin87	17.2437	21.1282	20.1545	25.0332	22.2057	28.7184	18.7668	21.2298	21.0252
Bin90	11.5665	9.65476	9.77672	10.7012	11.4983	11.8032	9.26883	9.52089	9.84674
Bin94	91.7778	95.8526	81.3224	104.896	96.3621	111.151	94.1004	108.234	95.1389
Bin95	17.0569	22.5168	21.5916	22.9526	24.0504	25.2203	20.4934	22.4177	22.5457
Binatus	29.3546	26.2505	21.3303	27.2288	21.4548	21.9894	27.2826	26.9021	35.4292
Bingvirus	10.1511	9.28734	11.5048	3.733	14.9244	4.18683	6.18253	1.42574	2.1197
Biomaibacter	0.175983	0.491143	1.08303	0	0.472254	0.956824	0.621957	0.9433	1.16155
Biomphalaria	10.7151	6.95173	6.87184	2.32811	1.82008	10.2785	1.73699	2.58556	5.52804
Biostraticola	1.36897	3.58182	0.526557	0	0	0	0	0	0
Bipolaricaulis	8.95938	8.92769	3.53806	6.78092	10.6304	6.83359	7.40778	9.99888	3.77335
Bixzunavirus	2.31141	0	0	0.086146	0.079614	0	0.524255	0.212032	0.559476
Blastochloris	29.8266	31.2779	33.7406	30.2225	26.806	31.9192	27.9544	24.7473	32.3118
Blastococcus	1415.17	1351.26	1314.44	834.232	884.208	859.92	754.072	645.072	841.465
Blastocystis	0	0	0	0	0	0	0	0.341607	0.360551
Blastomonas	27.3793	33.0853	19.7598	25.8831	20.4465	20.7437	21.9901	17.9283	18.9614
Blastopirellula	17.7627	16.326	14.8502	17.6564	12.4646	13.0382	13.7825	16.137	13.5443
Blautia	0	0	0.246271	0.348592	0	0	0	0.428994	0
Blautia_A	1.67917	1.81568	2.99469	1.43831	0.452153	1.29124	0.827388	0.331379	1.66637
Blepharisma	0	0	0	0	0	0.289349	0	0	0
Blochmannia	1.51087	0.702774	1.16228	2.46778	2.02724	1.71139	2.33613	3.37441	1.42462
Bodo	0	0	0	0	0.326374	0.296239	0.145564	0.584103	0.463592
Bog-105	297.206	328.497	310.942	328.881	316.041	330.574	328.881	325.087	293.17
Bog-113	38.5484	36.2855	39.7462	34.0755	36.3777	35.7627	39.4358	40.3714	42.6927
Bog-1181	1.85838	1.58475	0.635379	0.337263	0.727271	0.421003	0.547322	0.830104	0.292047
Bog-1183	1.08297	1.62002	0.675368	0.628928	0.290618	0.196272	0.956857	0.588785	2.52485
Bog-1198	93.7961	86.3371	95.0236	100.555	102.76	99.7849	120.261	128.598	107.736
Bog-1340	0.815077	0	0	1.01592	1.58887	1.09164	1.21839	0.88017	2.25915
Bog-159	114.902	115.45	106.691	113.147	122.623	118.141	129.314	120.231	125.509
Bog-209	112.298	120.9	118.014	113.244	114.195	124.462	120.652	120.653	110.634
Bog-257	51.6352	51.8244	48.2599	48.0806	46.7958	55.6335	54.9264	61.049	53.7461
Bog-366	61.936	61.1382	59.1439	60.6612	68.277	65.42	71.5074	68.453	68.4785
Bog-375	70.5624	71.0458	70.3587	74.3246	80.0215	79.0745	77.3362	72.4012	83.3851
Bog-38	0.932317	0.579185	1.29788	1.24231	0.938211	1.83427	0.823747	1.3891	1.61068
Bog-473	47.762	56.0658	49.2946	63.4456	64.1167	62.8634	42.491	42.0362	60.1692
Bog-515	8.25216	10.2079	7.36253	5.97445	5.78586	7.54852	6.63773	9.2525	9.10879
Bog-532	23.5627	21.4097	29.2479	19.9803	16.3965	20.6249	16.5904	9.22097	17.7443
Bog-564	5.12248	2.6863	2.29832	2.02459	4.39878	4.08098	2.49331	2.83317	3.07669
Bog-752	7.13751	6.15334	6.29324	4.21504	4.44846	5.31415	7.36538	4.30693	6.82235
Bog-756	155.584	149.045	135.613	133.131	140.335	134.284	125.005	102.781	130.103
Bog-793	0.507753	1.55971	1.19888	0.468345	0.340642	1.47859	0.448625	0.302406	0.319177
Bog-877	4.15924	2.95476	3.95162	4.93377	6.20222	4.15023	3.86321	3.84962	3.4875
Bog-950	8.82297	10.7107	7.25347	10.3187	14.6531	10.9429	16.8727	14.4963	11.0142
Bogoriella	0	0.271828	0.299707	0.42423	1.17618	0.529563	1.03268	0.261039	0
Bombella	0.340362	1.47379	1.27584	1.2354	1.51951	1.32904	0.300727	2.02343	1.28372
Bombilactobacillus	1.98212	3.50981	2.03306	1.18338	0.364547	1.4772	0.960215	1.45632	1.02473
Bordetella	9.31144	8.29601	10.7596	9.31871	10.3944	8.0358	9.06416	7.06881	7.59557
Bordetella_A	12.9733	14.155	11.4698	11.0297	9.79822	12.6442	10.7723	14.5407	11.8783
Bordetella_B	4.11644	8.98661	13.0056	16.5654	10.431	8.35009	8.88101	11.5036	10.7251
Bordetella_C	30.7587	29.4056	26.6793	40.5688	33.7749	32.2366	42.0887	33.8426	30.1959
Borealophlyctis	0	0.314904	0.347202	0.860051	0.454189	2.6073	1.19633	1.36083	0.478765
Borkfalkia	1.82194	1.27119	1.05118	3.76137	3.55295	4.12748	2.51527	2.33975	2.36214
Borrarchaeum	1.40116	1.1434	1.24807	0.920874	1.23998	4.23416	3.20471	1.37404	0.589036
Bosavirus	0.81939	0.762268	0.336179	0.118964	0.219885	0	0	0	0
Bosea	185.85	210.632	218.168	203.86	201.888	178.039	201.386	184.183	196.171
Boseongicola	0.569074	0.977882	1.0307	0.845217	0.519391	0.329806	0.140339	0.668687	0.149768
Botrimarina	20.8031	19.7265	13.8102	13.5453	15.9339	13.9975	16.6697	16.2552	19.5336
Botryobacter	3.86723	5.32385	4.68634	7.99796	9.25911	8.84421	6.75898	4.86169	5.58021
Botryobacter_A	3.1363	3.30263	1.85095	3.01916	4.93457	5.00311	4.09505	3.44683	3.73181
Botryosphaeria	0.801024	0.869379	2.3279	0.387658	0.089565	0.120978	0.235915	0.357803	0.251764
Boudabousia	1.85089	3.53003	0.910097	0.644112	0	0	0.364882	0	0.259597
Bourletiella	0	0	0	0	0	0	0	0	0
Bowdeniella	3.46556	1.06967	0.147079	0.104093	0.578997	0.259878	0.380085	0.128102	0.818822
Bowmanella	5.29647	5.59343	2.40841	2.56691	2.58774	2.48036	5.65327	4.40246	3.90881
Bowservirus	0.720301	0.670087	0.246271	1.04578	0.241618	0.543931	0.424281	0.321746	2.71671
Brachionus	0	0	0	0	0	0	0	0	0
Brachybacterium	9.62798	8.43894	8.578	4.07187	6.14828	5.87549	10.5203	6.89809	7.55157
Brachymonas	2.30883	3.4813	2.39095	2.51072	1.73372	2.39507	3.81833	3.20167	1.42442
Bradymonas	1.15151	2.75747	2.53927	1.92034	1.54915	2.53648	2.75737	2.77472	3.49674
Bradyrhizobium	15946	15081.4	22552.4	17691.7	24040.7	17691.1	22654.8	17028.7	18025.4
Bradysia	1.477	2.53465	1.91936	0.582492	0.739829	1.45424	0.820178	0.701382	1.05613
Branchiibius	1.52815	3.00112	4.39205	2.57073	4.69756	2.59004	1.74415	3.42321	1.97244
Branchiostoma	0.297817	0	0.458206	0.357921	0.730379	0.381137	1.81349	1.80672	2.24382
Brasilonema	53.4153	51.1627	57.0248	42.4261	42.0596	47.2556	45.4939	49.1477	57.2806
Brassica	3.87799	4.91756	4.51916	6.42909	3.91356	4.29019	3.58806	7.09636	3.35836
Bremerella	16.4857	13.5706	11.2447	15.6324	13.548	17.2426	20.8712	20.6517	15.7431
Brenneria	5.55129	5.54468	6.09185	1.76599	1.69085	0.963912	2.56742	3.73561	2.7038
Breoghania	12.904	15.4271	15.8227	16.3836	17.8423	21.5089	15.9971	14.0609	17.9107
Brevefilum	12.544	13.0884	10.9418	9.20089	14.93	8.67107	11.0063	13.8809	10.9614
Brevibacillus	10.082	12.0008	15.1031	10.9976	11.8606	8.96455	9.34515	10.8894	10.8584
Brevibacillus_B	2.17012	2.69739	2.37476	2.17556	1.66214	2.89111	2.77984	4.7352	2.36791
Brevibacillus_C	0.179034	0.832766	0.367271	0.129966	0.840775	0.486708	0.679445	1.54307	0.953392
Brevibacillus_D	0	0.303302	0.33441	0.661299	1.0861	1.53368	1.06995	0.31623	1.02584
Brevibacillus_E	4.5256	3.28856	3.07334	2.6433	2.29856	2.91548	3.23159	3.45956	3.73289
Brevibacterium	10.7583	12.349	13.1855	6.35961	8.5209	7.60474	7.50006	4.1237	7.93501
Brevilactibacter	15.9594	14.2176	18.5194	8.57539	14.153	13.5712	8.59213	8.9474	10.2389
Brevirhabdus	0.362257	0	0	0	0	0.164134	0	0	0
Brevundimonas	225.877	242.463	223.23	293.522	244.099	315.479	193.276	272.705	223.973
Breznakia	6.77342	7.35417	6.70841	2.80274	2.44286	2.72991	4.78603	7.03683	7.2252
Breznakibacter	0.837106	0.46725	0.873772	1.37979	0.449279	0.165099	1.64023	0.747841	0
Breznakiella	0	0	0	0	0.305576	0	0	0	0
Bridgettevirus	2.48495	2.61642	3.15499	0.749473	0.820931	2.4722	1.47396	3.23814	2.45051
Brigitvirus	1.32363	0.738813	0.543059	0	0.1776	0.239888	0	0	0.249613
Brocadia	67.5426	69.9829	54.523	58.3778	65.9618	50.7531	60.2559	64.0048	58.5511
Brojett037	1.15373	1.38528	1.22188	1.39158	1.38714	0.99011	3.30897	1.02214	2.55388
Brooklawnia	8.49677	8.10833	6.94415	4.31489	3.16242	3.95416	4.80312	3.68857	6.34013
Brucella	1.52774	2.22099	1.87846	2.39149	3.19702	2.99748	2.73155	2.55332	2.7719
Brugia	3.54512	3.03276	2.67083	3.24369	2.26815	1.40411	2.76055	4.50384	0.966037
Brumimicrobium	17.1361	42.0388	7.35183	0.632252	0.584015	0.242872	1.68539	1.98232	1.5159
Bruticola	0.191191	0	0	0	0.128266	0	0	0	0
Bryobacter	52.9149	57.9353	56.7847	65.5035	63.6638	63.0095	68.8369	62.9288	55.5452
Bryocella	1.60023	1.8147	0.748729	0.771795	3.2935	1.45583	1.39942	1.39389	3.0161
Bryopsis	0	0	0	0	0.424064	1.14559	1.11698	1.12939	0.298007
Bu05	2.23113	1.92372	0.241589	1.79634	0.356445	1.63297	2.23216	0.833041	2.91883
Bu12	0	0	0	0	0	0.269874	0	0	0
Bu26	0.309729	0.31257	0.371567	0.375394	0.640995	0.632735	0.136831	0.323627	0.462835
Bu33	30.2838	29.3164	26.2033	25.472	26.7957	26.4289	24.8307	29.2657	24.4675
Bu52	0	0	0.378202	0.267669	0.865798	0.334129	0.162894	0	0
Bu92	8.03354	5.34896	6.32177	5.23708	3.87246	8.68899	3.48179	5.22569	4.58443
BuS5	10.5599	8.25011	7.30193	9.88637	10.2375	8.12812	9.1718	12.251	7.69004
Buchnera	0	0	0	0	0	0	0	0	0
Bulinus	0	0	0.159643	0.112986	0.104418	0.705197	0.137518	0.139046	0.880543
Bulleidia	0	0	0	0	0	0	1.23689	0	0
Burkholderia	60.6164	49.3676	57.9239	63.81	57.5856	57.8942	66.2004	65.7737	75.9653
Bursaphelenchus	0.233758	0	0.599414	0	0.156824	0.211825	0.309805	0.208831	0.551031
Buttiauxella	2.45019	8.66309	2.39495	0.172955	0	0	1.12271	0	0.224651
Butyribacter	0.649182	0	0	0.513337	0.530406	0.512636	0.89725	0.252695	0
Butyricicoccus_A	0	0.71145	0.196105	0.408803	0	0	0	0	0.530994
Butyricimonas	1.97234	1.57985	0	0.873806	0.183886	0.496758	2.12963	0.537674	1.18558
Butyrivibrio_A	0.502264	0.46725	0.171724	0.729217	1.01088	0.303425	0.5917	0.598273	0.947178
Byssovorax	19.2848	16.7137	19.4688	15.5502	10.7467	11.5802	13.2201	15.8316	14.4526
Bythopirellula	77.8163	70.8991	67.9644	68.3815	68.8982	71.0644	75.338	71.1918	73.653
C-114	248.816	231.008	229.106	175.128	177.207	177.449	142.789	137.877	149.497
C00003060	8.9356	6.92001	7.97184	8.23494	4.8482	6.02598	4.56841	4.79776	3.81503
C00003106	0.457487	1.16335	1.41799	0.494424	0.886844	0.110499	0.215481	2.88722	0.834192
C1-24	4.71968	1.69897	1.77199	3.43377	2.89378	2.79407	2.29379	2.96658	2.42553
C254	0.412972	0	0.423586	0	0.554111	0.374225	0.342076	0.73787	1.94698
C7867-001	25.7461	22.7178	15.1667	11.7909	13.4677	12.1127	15.2942	15.9669	23.2843
C7867-002	13.2532	10.4983	10.2965	9.17617	11.9663	12.3481	18.5072	16.0723	16.1102
C7867-006	6.84136	6.19771	5.03187	6.40174	8.85865	6.72899	7.19049	11.4876	10.5607
CAACVY01	1.3485	0.626385	0.172657	0.247079	0.564651	1.67791	1.1931	1.8178	0.802326
CAADGA01	29.348	30.3171	33.2264	56.6771	64.441	65.8462	93.1978	86.708	82.6498
CAADGG01	37.3982	37.2686	32.2748	54.8801	48.2728	72.4757	55.879	55.5162	44.5715
CAADGL01	3.7812	3.60068	3.9472	6.27812	6.83148	5.79917	5.46562	9.63555	10.8085
CAADGM01	3.22547	4.35035	5.76015	7.0751	7.89967	5.95824	8.086	5.79568	5.46672
CAADGN01	5.46761	6.13828	8.29457	14.0595	12.5386	11.4164	13.1107	10.6104	15.3
CAADGU01	211.13	201.27	198.112	382.211	224.01	268.877	245.146	306.49	248.105
CAADGV01	15.8935	16.6789	14.7377	15.8719	15.2254	15.4683	19.8951	20.3004	22.4647
CAADGY01	113.22	112.727	106.426	106.785	123.309	114.54	129.59	132.194	127.498
CAADHD01	2.29855	2.61028	2.33797	1.0495	1.73381	1.3901	5.53359	2.17165	2.98825
CAAFZY01	0.841656	0.469789	0.172657	0	0.11293	0.305074	0.446187	0.902287	0.476163
CAAGGB01	0	0	0	0	0	0	0	0	0
CABHOJ01	7.6752	13.4803	9.69031	8.59041	8.76915	11.0471	7.55774	6.99349	8.88115
CABHON01	0.860359	0.982746	0.843375	0.59689	1.23477	1.34709	0.553288	0.786238	0.775299
CABJBCQ01	311.329	283.238	275.803	185.256	173.492	173.639	174.104	170.119	196.789
CABMCB01	2.4344	2.10596	4.0922	0.822878	1.18629	0.747135	0.841291	0.391559	0.78897
CABMEP01	0	0	0	0.325858	0	0	0.346407	1.10153	0.423256
CABMGC01	0.179034	0.878788	0.209006	0.519865	0.650336	0.324472	0.720161	0.546121	2.06685
CABMGE01	3.79341	4.58422	4.26435	0.130722	1.08993	0.940961	0.998763	1.16721	1.3187
CABYIR01	0.178005	0.165596	0	0.258439	0.358261	0.161304	0.47183	0.318048	0
CABYJX01	0	0.198715	0.438193	0	0.286609	0.580693	0	0	0
CACCCN01	0.458858	0.784804	0.705977	0.445856	0	1.11312	0.405424	1.64608	0.865323
CACECR01	1.21463	2.54239	1.71303	0	0.509293	0.963078	1.34148	0.949465	1.57476
CACIAM-69d	0.927333	0.91232	0.671581	1.11279	0.373278	1.9824	0.578507	0.87238	0.349756
CACIJG01	1.88307	1.30507	1.89277	1.19268	2.20448	2.70893	3.56754	1.214	1.81114
CACIUL01	1.58922	0.987285	0	0.127751	0.317239	0.318941	0.466468	0	0
CACJXQ01	0	0	0.635379	0.674525	0	0	0.629065	0.276701	0.292047
CACKLF01	0	0	0	0	0	0	0	0	0
CACORA01	1.52326	0.472356	0	0	0.296845	0	0	0	0.478765
CACXEY01	0	0	0	0.737186	0.340642	0.306741	0.456102	0.461169	0
CACZNT01	0.338502	0	0	0.245729	0	0	0.448625	0.151203	0.797942
CACZYB01	2.37459	1.63278	0.31769	0.449684	0.138528	0.842005	0.273661	1.29127	0.584093
CADCSY01	78.9744	83.9039	75.4647	72.0855	74.544	68.0434	56.0269	47.3398	63.3789
CADCTB01	4080.59	4020.64	3871.9	6712.66	6995.34	7405.81	5952.32	4753.22	5858.84
CADCTC01	49.5306	45.6311	43.7344	38.5241	43.8942	36.3416	42.3608	45.1095	39.1127
CADCTF01	103.261	102.571	93.6581	105.273	99.7771	107.941	90.7527	78.034	89.309
CADCTG01	57.8822	53.5636	56.0969	41.9373	42.5765	37.5168	39.4872	28.8373	35.2526
CADCTM01	6.59713	6.86414	7.2363	8.31126	8.16535	9.10146	8.81044	10.1433	8.50396
CADCTO01	72.2709	68.7914	51.8949	50.6268	47.5296	45.5279	40.4061	47.0572	54.1214
CADCTP01	17.4203	14.019	15.3582	8.34402	9.50594	10.6867	10.2998	8.37363	9.26982
CADCTQ01	20.3816	21.1609	18.1247	22.2141	19.6845	26.165	18.9738	24.4586	20.1563
CADCUO01	165.546	159.175	146.298	48.4344	53.5226	57.6863	39.684	44.0874	64.8358
CADCVQ01	16887.2	18279.1	17730	7291.46	8220.88	7967.38	7348.68	5833.2	9147.32
CADCVT01	164.222	174.491	163.96	64.1697	80.6038	78.7676	70.8814	59.0244	78.263
CADCVW01	17.8588	27.4426	29.6733	19.7933	17.778	19.9873	14.7109	13.6801	15.5234
CADCWC01	51.0074	48.855	57.3966	23.6175	33.6032	22.6446	21.575	17.0463	26.8008
CADCWE01	24.1542	20.2733	26.2636	14.9413	22.1381	15.155	15.8928	15.3467	15.1691
CADCWF01	43.9647	44.9862	49.8786	39.5659	51.442	40.9088	35.7237	40.7744	41.7991
CADCWG01	36.3972	29.8428	35.1814	22.4242	32.5165	24.4718	23.1375	18.8341	24.53
CADCWI01	1.74397	2.09236	3.17629	1.80621	2.9704	2.43625	2.43395	1.26764	1.3128
CADCWJ01	28.2717	37.194	32.2767	17.1876	20.897	17.0471	19.0054	13.7681	20.1852
CADCWK01	0.683696	1.59803	0.961668	1.85417	2.51652	1.49196	2.47853	1.38871	1.57763
CADCWL01	34.2303	35.2812	35.0576	25.0192	32.1754	22.5389	24.4981	24.1691	26.8397
CADCWN01	21.9669	20.5128	22.2023	18.757	19.076	17.3939	16.9657	16.3543	24.5045
CADCWO01	6.04472	7.81568	6.60805	6.63027	5.61482	6.97362	5.39719	6.84306	7.64
CADDWI01	14.3775	14.5168	8.38802	12.3843	12.1993	15.2152	10.6985	10.7676	9.61627
CADDYR01	22.7569	23.4291	21.1132	17.4958	20.0026	24.0813	17.7701	19.4935	19.9217
CADDYS01	4.64272	5.02976	5.91151	3.51619	2.75511	4.08603	4.39821	3.56358	5.14157
CADDYT01	13.0321	9.73475	7.70294	7.6185	9.79525	9.91738	15.6449	9.266	11.1807
CADDYU01	52.1252	49.414	45.1259	56.456	74.0842	53.6944	44.8902	86.4494	53.1442
CADDYV01	24.2635	29.6354	28.354	19.6594	20.1445	21.3546	20.028	15.0591	19.2271
CADDYW01	20.7092	24.5457	20.4753	25.1165	21.8566	14.5228	17.6059	23.2743	24.875
CADDYX01	8.34799	7.84509	10.831	6.97253	8.2971	9.89081	7.005	11.5225	10.1227
CADDZC01	4.72129	4.89622	6.29601	7.98804	8.93697	7.70687	7.29414	11.1304	10.5791
CADDZE01	18.3381	15.8474	13.0307	17.2807	14.2104	15.1633	18.5934	19.1281	15.5158
CADDZF01	18.0377	20.3264	18.4841	20.9742	17.3546	22.714	23.277	22.6749	22.0318
CADDZG01	25.638	30.0717	31.8817	22.9127	28.2329	22.412	20.8381	17.3742	21.1864
CADDZH01	9.33496	9.16863	8.54201	7.99853	8.75965	11.13	7.3408	12.2098	7.75493
CADDZI01	0.292197	0	0.449561	0.80904	0	0.926735	1.37196	0.505907	0.533964
CADDZO01	15.9692	26.2689	26.9077	23.418	22.3599	26.592	17.6046	17.7695	20.0075
CADDZP01	350.671	364.304	298.203	314.003	327.415	318.457	310.134	267.056	327.649
CADDZS01	4.84622	2.83632	5.48303	2.18859	1.40773	1.69337	2.99196	4.87975	3.35894
CADDZV01	0.77366	0.919878	0	0	0	0.496758	0.242178	0	0.258448
CADEDH01	37.8513	40.5068	38.6357	36.1318	43.2482	42.4788	36.8816	32.8035	41.3601
CADEDU01	279.945	307.368	284.452	241.266	258.971	214.437	266.456	230.591	269.011
CADEED01	5979.95	5582.4	5882.8	7423.15	8008.75	7570.83	10856.4	11245.8	8490.14
CADEEH01	11.8958	13.4952	13.5892	9.57178	10.2884	10.9766	10.3782	8.55939	10.1609
CADEEJ01	8110.61	9471.64	8191.53	5514.41	6446.32	5241.86	6967.96	5800.48	6583.34
CADEEL01	43.8942	50.439	39.4056	100.283	74.0935	84.7111	95.5778	92.975	98.5201
CADEEN01	537.248	498.333	423.845	216.626	212.293	237.57	215.543	188.548	184.673
CADEER01	32.0837	28.7585	33.8058	31.1318	28.5684	40.4183	32.615	31.5782	36.3554
CADEEV01	427	418.81	410.485	265.403	283.349	257.757	299.754	313.13	284.739
CADEEZ01	0.563144	0	0.288809	0.384345	0.1776	0.479775	1.40892	4.90024	3.56402
CADEFD01	1324.5	1423.25	1323.59	1285.39	1316.24	1329.91	1249.01	1274.35	1214.52
CADEFF01	66.8823	74.6022	114.78	84.5058	61.3958	83.5658	66.6789	58.7847	74.6892
CADEFQ01	223.024	223.296	221.396	239.564	223.463	233.87	281.245	261.99	216.104
CADEFT01	801.975	802.508	776.76	797.062	867.215	878.877	879.883	888.985	838.736
CADEFX01	1064.97	1141.43	834.153	514.481	526.21	493.015	463.732	473.703	709.013
CADEFY01	19.6003	20.6266	20.0155	17.1151	15.0078	22.8242	14.8039	15.4271	19.374
CADEGL01	20.8737	19.6756	20.5484	18.8445	15.4729	17.5889	12.6525	15.2808	15.2655
CADEGR01	1447.98	1421.67	1305.79	1591.35	1719.6	1453.58	1361.07	1239.31	1281.99
CADEGZ01	3.37887	1.39703	0.765545	6.14885	7.82623	5.91061	8.73046	10.7105	11.1228
CADEHE01	44.4108	44.0101	44.0573	36.3948	39.2115	35.073	43.2109	36.5985	36.5189
CAFBRK01	5.27999	4.89451	8.28943	11.2517	11.6424	10.6749	12.7802	8.04551	11.3501
CAG-1000	0.658999	0.613058	0.225312	0	0.14737	0	0.388172	0.588726	0
CAG-103	0	0	0.235326	0.333099	0.307839	0	0.202712	0	0.216331
CAG-115	0	0.472356	2.51234	0	0.681284	0	0	0	0
CAG-170	0.290826	0.541103	1.1932	0.824324	0	1.03738	0.385438	1.38764	0.548444
CAG-177	0	0	0	0	0	0.217572	0.21214	0.214497	0
CAG-1782	0.607312	0.564975	0	0.440866	0	0.275165	0.804886	1.22074	0.858961
CAG-196	1.3078	1.3913	1.18868	0	0.324674	0.134937	0.297458	0.399088	0.775291
CAG-238	2.78396	11.6745	1.91813	0.850026	0.663165	0.298583	1.32572	0.980399	0.79341
CAG-267	0.187715	0.349257	1.05897	0.679697	1.13341	0.510306	0.912204	0.669781	0.707992
CAG-269	0.499563	0.464737	0.512403	0	0.636097	0.572793	0	0.282348	0
CAG-273	2.1381	2.17449	1.45069	1.04159	2.91855	1.51434	1.23163	0.88083	0.8435
CAG-353	0	0	0	0	0	0	0	0	1.02216
CAG-390	0.377719	1.05416	0.604279	0.076738	0.070919	0.383165	0.0934	0.661061	0.199349
CAG-41	1.35934	2.79363	1.68891	0.644464	1.50347	1.54905	1.32286	1.22192	1.98537
CAG-411	0	0	0.341602	0.241765	0.223432	0	0	0.595056	0.471043
CAG-465	2.21857	2.72511	1.935	0.680972	0.849041	0.452691	0.897491	0.307446	1.12004
CAG-475	0.21509	0.400191	0.441236	0.31228	0	0.194909	0	0.576461	0.40562
CAG-485	0	0.167522	0	0.951764	0.120809	1.0225	1.12714	1.71219	1.75474
CAG-488	0	0	0	0	0	0	0	0	0.417209
CAG-492	0	0	0	0.222616	0.411468	0.833669	0	0	0
CAG-510	0	0	0.567303	0.71758	0.221055	0	0	0.588726	0
CAG-791	1.52282	0.292525	0.929931	1.71405	2.15665	4.15979	1.45669	0.3109	0.492213
CAG-793	0	0.316634	0	0.247079	0.228342	0	0	0	0.641861
CAG-873	0	0	0.351038	0.745332	0.448332	0.310131	1.6938	0.597012	0.614835
CAG-977	0.658999	0.306529	2.36577	0	0.663165	0	0	0	0
CAHJWH01	5.90201	7.13403	8.92472	5.65769	7.10021	6.92711	7.87491	9.07812	9.42649
CAHJWO01	2.74415	8.37726	4.82784	3.69953	3.5279	1.97296	5.42919	2.61889	7.72213
CAHJWT01	11.2007	11.6506	9.67269	3.68695	4.87213	4.33343	5.11146	4.33458	7.3898
CAHJXF01	2.41376	4.6841	3.51406	1.97304	1.48994	1.65638	1.83967	2.14264	2.12537
CAHJXG01	3.35063	2.89826	3.2784	1.67867	1.54684	1.92256	1.41141	1.18468	2.13704
CAIJKV01	0.364387	0	0	0	0	0	0	0	0
CAIJKW01	1.44744	1.8003	1.73479	0.806005	1.56666	0.15857	0.329712	1.9506	4.23447
CAIJKY01	89.0357	66.3967	53.3147	38.5524	50.8457	49.3167	53.3646	55.8597	56.4743
CAIJLM01	10.6333	6.86702	8.79731	9.84215	7.21134	9.05875	10.8572	9.38235	9.25484
CAIJMI01	1.75318	1.08731	0.899122	0.42423	0.39206	0.529563	0.258171	0.261039	0
CAIJMQ01	0	0	0	0.381088	0.352189	0.475709	0	0.937971	1.23749
CAIJOT01	0.563144	0.349257	0.192539	0	0.125934	0	0.497566	2.21804	0
CAIJPD01	65.7501	66.1087	64.3984	55.1018	48.1908	58.3335	48.0882	42.1645	43.0901
CAIJPN01	58.4746	47.0841	51.0566	47.6252	51.8694	56.4473	60.8892	74.6214	48.9046
CAIJXB01	0	0	0	0.401503	1.28607	0.587787	0	0	0
CAIJXJ01	10.9145	10.1141	15.3485	11.6365	8.58125	16.4889	11.6836	12.6311	9.8775
CAIJXO01	4.46553	3.9064	3.16278	0.236054	0.163615	0.147333	1.4266	1.01172	0.837872
CAIJXV01	1.09833	0.613058	0.225312	1.05281	1.12118	0.916108	0.582809	0.825109	0.953247
CAIJYI01	0.900544	0.462092	1.05858	1.72351	1.19368	0.964342	1.13059	0.955492	1.33012
CAIJZX01	0	0	0.18258	1.40235	0.835943	0.645215	0.381589	1.15748	0.407225
CAIKAD01	0	0	0	1.67088	0	0	0	0.366492	0
CAIKAF01	0	0	0	0	0	0.328267	0.320072	0	0.89789
CAIKAH01	2.45359	3.36884	1.9084	3.43935	2.87435	2.38293	1.80008	2.38336	2.44676
CAIKAP01	15.3276	13.2334	10.5303	14.5059	17.0966	14.3629	16.021	17.0311	17.6895
CAIKAW01	0.917867	0.59691	0.291458	0.412554	0.950928	0	0	0.946917	0.267933
CAIKBD01	14.6213	13.3829	11.9169	17.9353	12.9105	21.5548	13.5473	19.6717	18.675
CAIKBL01	26.1347	24.3869	47.2156	55.2004	47.3811	40.78	62.9675	66.0578	58.4641
CAIKBP01	2.465	5.29044	5.58989	3.2102	3.39688	3.29051	5.27168	4.29951	3.12071
CAIKHN01	2.14278	0.906092	0.199805	0	0.494742	0	0	0	0
CAIKKV01	0.279035	0.519166	1.39412	0.539756	1.23225	0.252854	1.47777	0.882673	1.88654
CAIKLP01	0.373168	0	0	0.505104	0	0	0	1.00012	0
CAIKLQ01	36.1016	41.7199	40.573	46.6289	39.1491	45.3668	40.6878	52.4983	45.2495
CAIKMD01	11.899	10.8522	13.6629	13.6022	17.2092	11.6618	12.5815	10.5131	20.866
CAIKMS01	8.43826	12.8075	13.6584	14.056	12.1565	16.254	16.4049	17.2673	19.63
CAIKNB01	3.1466	2.64474	1.27287	6.06793	7.14556	6.15091	3.29184	5.20069	5.03105
CAIKOA01	0.774323	0.240114	1.32371	0	0	0	0	0	0
CAIKOD01	0.44247	0.609564	0.151281	0.326556	0.681284	0.534607	1.7397	0.263525	0
CAIKOH01	1.21763	0.850259	1.56347	0	0.82092	0	0.270952	0.819199	0
CAIKUF01	43.595	45.8977	41.8884	31.3573	36.1828	40.4943	40.0609	29.7625	36.2367
CAIKVZ01	16.0074	11.2451	12.472	10.9546	10.4778	12.4325	13.0094	12.0364	11.5897
CAIKXD01	1.63734	1.57082	1.1762	2.23386	1.27375	1.46758	1.60261	4.13685	1.51251
CAIKXV01	91.3505	88.4162	92.5031	87.2494	87.1996	85.0517	89.1071	84.9487	106.894
CAIKZD01	1.07732	0	0.276252	0	0	0	0.475932	0	0.507907
CAIKZJ01	0.621556	0	0.266966	0.477618	0.624782	0.909844	0.377097	1.17476	1.67429
CAIKZY01	3.19706	2.13973	1.61897	0.92183	1.39074	1.82565	1.85683	1.2302	1.36358
CAIKZZ01	2.41671	3.83423	3.36774	2.76478	2.26742	2.5945	4.00482	4.08407	4.31486
CAILAD01	23.7297	21.6162	20.8764	34.6252	37.7465	35.6958	39.3292	36.1062	49.6224
CAILAF01	11.6265	11.2163	64.8816	56.9085	51.878	36.6756	75.6495	78.7973	67.7541
CAILAH01	0	0	0.378202	0	0.618427	0.334129	0	0.658813	1.04302
CAILAO01	2.92139	3.78983	1.69031	1.57418	1.28019	0.78682	2.1573	1.81704	3.04042
CAILHX01	2.69534	3.25537	3.29518	11.608	11.6509	8.24959	7.87659	7.32537	9.15468
CAILIB01	1.71963	0.53948	0	1.43745	4.48759	2.23813	5.62693	5.31415	5.30539
CAILKO01	64.0224	63.7801	59.1496	70.6663	77.6807	68.4599	84.7508	76.3841	75.0855
CAILKP01	3.61012	3.60142	3.50923	2.79385	2.51743	4.17242	1.20832	2.78742	3.06967
CAILLO01	0.348011	0	0.178477	0	0.116737	0.157679	0	0.3109	0.164071
CAILMK01	0	0	0	0.589434	0.902578	0.058964	2.79866	1.58507	1.36282
CAILMQ01	0.737451	0.686041	1.58485	0.178446	0.329828	1.12967	1.27212	1.28625	1.05958
CAILNN01	8.23839	5.56599	7.5067	10.2225	5.27008	6.92575	10.0525	7.73016	7.99835
CAILNX01	2.60615	1.19318	1.07251	0.699579	0.646529	1.00488	1.17726	1.27392	1.86695
CAILQE01	1.21941	0.680639	0	0.177041	1.25098	0.220999	0	1.15292	1.41967
CAILQO01	1.77607	2.77997	2.02487	2.22686	1.07574	2.69349	1.44718	1.41984	1.20308
CAILRJ01	8.95551	8.77868	8.38839	8.80177	9.0207	12.7004	9.15849	8.41686	10.0631
CAILTG01	0.483952	1.23809	1.61327	1.2296	1.78571	0.986725	1.06899	2.59408	3.99282
CAILUF01	1.16879	0.951396	7.34283	8.4846	5.68486	4.76607	10.8432	11.8773	9.64305
CAILUG01	307.166	301.526	301.148	390.008	390.301	381.949	418.421	385.956	412.575
CAILUI01	2.99053	2.40898	2.98756	2.43547	5.89389	4.32245	4.58362	4.42025	2.93101
CAILVY01	2.51531	2.13482	1.95366	1.94784	1.29513	3.16901	2.76169	2.97198	1.70663
CAILZL01	9.12417	9.85033	8.97362	17.4315	21.5954	23.424	27.8559	26.7225	23.521
CAIMDX01	0	0	0	0	0	0	0	0	0
CAIMEH01	3.79703	2.70159	4.88118	1.34122	1.98939	3.53804	1.48507	1.45881	1.26845
CAIMEY01	1.05194	0.597176	0.329212	1.59359	0.766658	2.59218	0.612952	0.712431	2.14513
CAIMFV01	7.76141	8.53554	6.36815	5.37884	5.58676	5.47924	6.07792	6.87702	8.40962
CAIMGI01	0.529452	0.492542	0.27153	0.592029	0.942652	0.900329	2.70731	1.73742	0.783393
CAIMLA01	2.53016	1.29545	0.879775	0.171635	1.08118	0.825495	0.804886	1.79908	0
CAIMLU01	1.24171	1.06429	1.09116	0.795049	1.8369	1.32749	1.90762	1.42402	1.47339
CAIMMJ01	0	0	0.186876	1.28681	2.49179	0.15857	0.309222	0.294363	0.659992
CAIMNF01	5.52743	5.74761	4.08313	3.22147	5.08988	4.3068	3.918	3.97921	3.23694
CAIMNN01	4.83391	4.68015	3.27474	2.18888	2.03011	3.14382	3.67025	2.07085	3.88918
CAIMOB01	0.181128	0.168501	0	0	0.972124	0.820668	0.480107	0.323627	0
CAIMOR01	5.68056	6.20554	6.51746	5.06584	6.57515	5.35011	4.53	2.76704	6.27173
CAIMPC01	1.04796	2.13317	1.2292	0.899759	0.86985	1.33191	0.619222	0.809571	0.714684
CAIMTB01	44.3297	40.637	48.3554	42.5072	47.8533	50.3414	42.0817	53.3545	41.825
CAIMUM01	1.2611	1.44591	1.01824	1.65453	2.84794	2.32378	2.42138	1.91802	1.70927
CAIMUS01	112.488	100.597	90.3514	81.4575	94.9766	82.807	130.064	88.8931	98.0348
CAIMUX01	9.53539	7.41654	7.83556	9.7888	8.92714	8.94024	8.16728	10.0211	9.94577
CAIMVM01	8.86662	7.71377	7.56029	5.91	4.54787	5.0019	4.27467	3.75024	3.56005
CAIMWE01	15.2158	13.4724	10.7175	10.5077	13.349	14.2346	13.472	13.303	12.602
CAIMWO01	1.74641	4.34867	4.10841	3.06716	3.70267	5.86276	5.39013	5.23358	2.63761
CAIMWS01	11.6322	11.8331	12.2164	9.03891	11.142	7.74059	10.2314	9.53833	7.96458
CAIMXF01	32.9871	24.2809	33.0118	26.5744	21.4899	27.6328	27.9226	22.7046	24.0964
CAINCQ01	0	0.338985	0.373752	0	0.292664	0	1.73674	0	0
CAINCZ01	4.56614	5.18274	1.59081	3.84832	5.29704	2.73753	3.80533	5.41815	3.12417
CAINDI01	12.4509	12.8807	11.506	9.89806	10.7007	12.2147	10.7121	9.35975	8.42628
CAINDO01	9.47087	10.5334	8.90073	7.49769	6.98384	10.6548	10.1332	4.96399	9.4237
CAINDR01	0.652062	0.303302	0.66882	0	0	0	0	0	0.307418
CAINDV01	14.5557	17.8696	10.8641	13.6198	20.8941	16.8503	20.4985	16.4608	13.7248
CAINDZ01	26.7155	20.5748	23.9809	18.9485	21.716	21.7944	22.678	20.3312	15.9729
CAINEC01	0.759383	1.19219	0.722022	1.91099	1.64983	3.04007	3.892	3.85259	2.45341
CAINEZ01	11.8475	10.6953	11.4266	9.53663	12.2697	7.89058	16.482	12.8698	16.1006
CAINFC01	18.1858	17.3027	13.2471	15.5406	15.1096	13.09	13.1223	14.2563	13.9232
CAINFV01	0	0.778749	1.43103	0	0	0	0	0	0
CAINMH01	0.877868	1.88867	1.92289	0.525098	0.488777	0.397896	0.766707	0.775511	0.964523
CAINMV01	1.6097	2.44794	0.774853	0.718413	1.10622	1.81966	1.58937	3.63049	2.61364
CAINNR01	1.59888	0.992573	0.356955	2.87926	1.44652	1.24853	1.62686	2.52204	2.93882
CAINVI01	0.711291	2.068	2.28804	3.42663	4.73044	3.22686	5.60547	6.23734	3.11142
CAINVO01	0.509843	0.71145	0.653682	0.832747	1.5392	0.693009	0.788324	1.66604	0.600919
CAINVV01	7.19325	5.94062	4.48039	7.13993	8.45328	10.7211	6.89651	10.406	6.70755
CAINWE01	1.93839	1.40683	1.41563	1.20352	1.0597	1.80893	1.10014	0.733839	0.567887
CAINWJ01	0	0	0	0.34591	0	0	0	0	0
CAINXC01	10.6212	7.16218	5.58298	7.30438	9.45371	6.4919	8.30214	7.33617	9.50365
CAIOAK01	4.16592	7.24643	4.10853	2.81712	2.91724	3.44905	4.93818	5.06652	4.90224
CAIODY01	2.24985	1.68285	20.5161	13.0027	10.9835	8.10965	17.8101	23.7689	18.8712
CAIOGI01	0.496361	0.277055	0.101824	2.24997	1.68377	0.834978	1.28566	0.363079	2.52167
CAIOGM01	8.07137	7.4947	7.90186	8.18082	9.58499	8.90724	7.81891	6.79063	7.85448
CAIOGO01	3.08782	2.40844	3.69443	3.43823	2.12133	2.66051	4.92095	1.71971	2.65053
CAIOHW01	0.918383	1.06446	1.25702	0.583891	0.096647	0.23389	1.23903	1.03167	0.825081
CAIOHZ01	4.16314	3.09134	3.90124	1.57099	4.37179	7.85354	6.02785	5.32773	4.01952
CAIOIN01	0	0	0	0.994875	0	0.248379	0.726534	0.734605	0.258448
CAIOJG01	0.191191	0.177862	0	0.138791	1.41093	0.346504	0.168927	0.170803	0.180276
CAIOLF01	1.12629	0	0	0	0	0	0	0	0
CAIOLM01	0.864361	1.33572	2.68987	1.03723	0.582838	3.93703	0.747468	1.21541	0.819167
CAIOMD01	8.5667	8.1784	5.43153	8.37545	8.54246	6.79343	8.27412	9.75395	13.7606
CAIOSP01	1.4182	3.15268	2.48367	2.22507	2.91642	1.36995	2.90692	1.86509	0.892706
CAIOSQ01	42.6149	43.7104	43.119	39.4364	43.6014	34.3747	34.104	30.0055	37.7564
CAIOSU01	0.682999	0.889109	1.03864	0.806839	2.3151	0.964071	1.60046	0.766425	0.742333
CAIOTC01	0.222827	0.103646	0	0.323513	0.747452	0.706719	0.393757	0.099533	0
CAIOTO01	0.212143	0.394708	0.168984	0	0.142323	0.384477	0	0.379043	0
CAIOYC01	3.21337	2.36014	2.0229	3.33511	1.75859	3.65097	3.32128	2.5555	3.89255
CAIOZA01	0.543385	0.505504	0.598367	0.292002	0.850609	1.31307	0.640143	0.809068	1.06243
CAIOZW01	22.7069	28.4007	21.4693	14.5535	17.7529	18.2467	17.3075	17.9835	17.6774
CAIPAT01	4.24916	5.25955	3.26443	4.02827	1.62539	3.99623	3.65408	2.46956	3.13309
CAIPBJ01	0.671185	1.08477	0.459888	1.71853	1.61224	2.79655	7.08328	2.51165	2.56103
CAIPEB01	18.8077	20.4292	18.8727	16.2554	21.689	17.1626	16.6355	19.3203	18.7646
CAIPFQ01	0	1.04579	0.950117	0.274197	0	0.171139	0	0.494109	0
CAIPHQ01	2.85814	4.00306	3.49865	1.85682	2.94413	1.98315	1.12926	0.823721	1.51152
CAIPHT01	0.356011	0.662384	0.36516	0.258439	0.238841	0.967822	0.314553	0	0.671372
CAIPLT01	7.36623	5.75797	7.22942	2.73175	4.22896	2.07281	6.45196	5.10049	3.10382
CAIPMZ01	2.92339	2.42223	3.00583	0.918748	2.68964	2.14464	2.34131	2.00871	3.7777
CAIPTA01	2.5119	2.21287	1.06459	0.816312	0.905721	0.983061	1.0889	0.908556	3.07978
CAIPTY01	9.86381	9.23665	10.6554	8.14122	7.32388	6.63074	11.0379	7.64611	8.67147
CAIPUP01	4.80869	5.26316	6.75398	4.05739	5.20482	4.73916	7.50134	3.98998	5.71906
CAIPVR01	19.4775	19.3435	15.4964	19.5305	20.8731	25.1926	15.165	14.1164	22.369
CAIPYM01	0.969735	0.788217	1.44843	2.48082	1.15585	1.62088	2.32903	1.90086	2.27258
CAIQAW01	0.436239	0.629189	0.246271	1.74296	0.322157	0.652717	0.21214	0.428994	0.452785
CAIQCE01	0.708392	0.510484	0.818788	1.23439	0.55139	1.06468	2.76685	0.806826	1.2921
CAIQCK01	36.7447	37.7837	32.0317	36.8758	41.6985	45.434	39.3715	40.0221	36.7438
CAIQCM01	1.42134	1.38465	1.23849	1.56156	1.85181	0.510306	1.4916	1.62913	1.72019
CAIQDA01	2.37557	1.46385	0	1.60419	1.86895	2.08349	1.61232	1.64129	2.78769
CAIQEU01	1.14754	1.06754	0.149854	0.82532	1.25054	2.71383	1.50208	1.65576	4.21318
CAIQIA01	0	0.273116	0.476399	0.683077	0.689356	0.409969	0.961089	0.524552	0
CAIQIC01	2.13012	1.80907	3.68744	2.67887	3.15604	4.31582	2.04088	2.36775	2.81724
CAIQIQ01	20.0688	20.6232	27.7123	17.3299	16.3375	23.0265	18.0436	20.878	26.6705
CAIQIV01	12.5168	12.3101	6.10261	11.4713	15.2625	12.0938	10.4899	18.8787	9.15703
CAIQIY01	2.31521	1.70895	0.616682	1.41159	5.42606	1.23272	4.69212	0.647042	1.90145
CAIQJD01	5.81416	5.53313	6.60104	5.05816	8.58695	4.76912	5.38604	6.18006	8.14466
CAIQJJ01	19.9636	17.265	13.5654	18.4577	19.3634	15.6128	17.0686	26.2348	14.5069
CAIQLG01	1.22697	0.80474	1.4375	1.04155	1.57471	0.616816	1.0588	2.24819	1.34601
CAIQOK01	3.28755	3.81198	3.62973	2.89451	2.50721	2.25429	6.15409	4.61672	2.53055
CAIQPK01	0.469287	0.948271	1.11306	0.988507	0.324693	1.01659	1.59394	1.09021	0.345617
CAIQPS01	0	0	0	0.239193	0.432899	1.04504	0.570127	0	0.466032
CAIQPV01	3.12522	1.58707	2.58362	2.72696	3.46653	5.64116	4.79634	4.28732	10.3255
CAIQQB01	8.02965	7.21664	7.41245	12.5164	17.8046	10.1322	19.1626	18.8808	16.8685
CAIQQM01	10.4158	9.81716	13.0512	10.4034	12.8647	12.8128	15.0192	13.9343	12.098
CAIQQQ01	12.436	7.59081	10.2129	10.3599	9.18213	8.86794	14.0588	12.5614	10.6694
CAIQVS01	5.20793	7.8938	6.32068	4.96949	3.98994	4.76859	2.686	2.5897	5.38908
CAIQWC01	0.260277	0.640305	0.352988	0.999297	1.1544	1.24741	0.838103	0.539968	0.324496
CAIQWF01	1.34156	2.5357	0.762254	1.05515	2.69263	0.441998	0.646444	0.711068	1.54638
CAIRCN01	16.3741	21.5082	15.6729	34.8831	39.0192	33.9641	45.8644	38.6184	35.0587
CAIRCU01	0	0	0.279903	0.297148	0.640767	1.48371	0.241111	0.121895	0
CAIRDJ01	0	0.484012	0.533654	1.13306	0.54558	0.471465	0	0.705201	0.170788
CAIRDP01	1.28295	1.53446	0.290127	0.817196	1.3981	0.241956	0.235915	0	0
CAIRHC01	0	0	0	0	0	0	0.255758	0	0.272941
CAIRNR01	0.983268	0.686041	0.504269	0	0.494742	0	0	0.219604	0
CAIRSA01	49.0491	46.2794	49.7485	46.8865	56.3635	57.6513	53.6977	47.6479	55.9562
CAIRSR01	2.49183	2.93218	1.64316	2.77521	2.51109	0.666328	1.55667	3.58201	1.19012
CAIRTM01	1.20328	1.26654	0.349109	0.758678	1.20619	0.495297	0	0.162765	0.641861
CAIRTN01	5.56315	5.11794	5.54267	8.8483	10.8585	8.13473	5.28789	8.9575	5.97935
CAIRTR01	6.5766	5.72845	3.40865	1.51941	1.914	1.83573	2.92796	2.63418	1.39431
CAIRTT01	1.3566	1.75983	3.11865	2.93119	2.34495	1.59172	2.88722	3.86679	3.67371
CAIRWO01	0.170181	0	0	0.123539	0	0	0.300727	0.456101	0.32093
CAIRYW01	0.495567	0.691529	0	0.719494	0.664933	1.12267	0.218929	0.221361	0.233637
CAISCU01	1.15163	1.85433	0.162918	1.04966	1.60135	0.623325	1.79509	2.1097	1.13541
CAISDA01	1.59833	0.782181	0.506208	1.61714	1.68778	1.2851	1.92664	1.05653	1.50141
CAISDR01	1.12654	1.51181	1.66686	0.983726	0.860971	0.453608	2.21774	0.781464	0.590234
CAISGS01	3.15251	1.18861	2.87703	3.18941	2.7174	3.80606	2.6321	2.78307	2.228
CAISIP01	38.0264	39.9811	37.7572	34.942	32.0174	30.1188	39.377	33.0363	32.6502
CAISJI01	0	0.29899	0.777105	0.211119	0.432592	0.320775	0.290409	0.450853	0.335686
CAISKJ01	2.88201	2.58376	2.42017	4.29563	2.98316	3.70989	2.54997	3.74315	4.05077
CAISOG01	0.522016	0.32375	0.356955	0	0.449924	0	0.307484	0.15545	0
CAISOI01	0.542059	2.00178	1.88778	3.42594	2.58968	2.30981	3.32923	1.83334	4.56764
CAISPN01	2.00575	1.17577	1.33163	0.942451	0.497704	0.67226	0.655476	0.621801	0.667091
CAISTG01	0	0.496788	0	1.23532	1.38692	1.17706	2.05736	2.03828	2.62456
CAISUE01	0	0	0	0	0	0	0	0	0
CAISUK01	10.4685	12.8217	8.17421	8.00435	7.10046	8.70141	11.2924	10.6917	10.2476
CAISYT01	5.09019	6.21475	5.62901	4.82015	4.11992	4.80874	4.57857	6.50324	3.73711
CAISZI01	0.386148	0.264346	0.291458	1.04723	1.6392	0.643735	0.187439	0.3109	0.667997
CAITDR01	0.527948	0.711612	0.363085	0.511004	0.546465	0.359948	0	0.473457	0.497807
CAITGV01	0.314446	0	0	0.228266	0.210956	0	0.277829	0.280915	0.985568
CAITIQ01	59.9055	61.9565	70.1875	82.5546	83.0911	67.8006	101.28	74.5432	81.6765
CAITIS01	1.45451	1.29643	0.992953	2.92789	2.75173	2.36204	3.07788	2.30533	2.05896
CAITJF01	11.6847	9.73163	26.7699	30.1418	22.6719	15.6766	35.7269	30.6142	43.0461
CAITKP01	0	0	0	0.274197	0.253404	1.25502	0.333733	0.449921	0
CAITLU01	23.3696	21.4063	21.5922	17.1862	18.7449	21.6507	21.5087	19.3159	20.8033
CAITLX01	9.12513	10.2196	10.0652	9.5454	9.17882	8.47821	7.93928	7.76662	9.89776
CAITMJ01	0.31605	0.294018	0	0.344146	0.530081	0.715991	0.977361	0.282348	0.298007
CAITNM01	0.43018	0	0.220618	0.340669	0.432899	0.552053	0.474557	0.736404	1.01405
CAITNO01	12.4186	13.1609	13.8763	12.2181	10.7343	10.7059	12.2742	11.2345	20.5523
CAITNQ01	3.53322	3.572	1.45517	3.81131	2.99888	3.46002	3.2419	1.3361	3.30409
CAITOL01	2.91624	2.46766	3.16381	4.00138	1.58098	3.27974	5.33686	6.12757	2.17482
CAITPF01	1.87911	2.91215	3.29798	4.3599	4.28375	4.99691	2.61739	3.46037	3.69157
CAITQP01	9.69775	8.59139	7.86107	2.2082	3.27165	2.93357	4.3967	7.33916	7.95662
CAITRH01	3.10548	2.6014	2.35811	3.74685	3.25474	4.64916	4.52777	3.05135	2.01094
CAITSE01	0.517977	0.336343	0.531289	0.567782	1.5698	0.797001	1.71634	0.971519	1.44801
CAITSH01	87.2409	78.6666	85.2319	89.5529	97.6738	99.7241	107.417	93.0691	102.031
CAITUV01	4.74771	3.73613	1.97729	2.74406	2.19413	4.20019	3.51096	3.97227	5.19381
CAITUY01	4.44974	5.89312	3.77181	3.72445	4.01893	3.7814	3.90959	5.27743	3.58285
CAITVN01	1.29054	1.54359	0.945505	0.133834	0.371056	1.33652	0.651574	0.329406	0.173837
CAITWD01	14.7657	18.3409	19.3433	15.1674	18.0298	16.8585	12.2194	8.98231	16.2113
CAITWF01	171.96	174.446	181.574	253.573	272.649	272.922	311.296	293.395	284.375
CAITYE01	0.667584	0.199403	0.794669	0.2334	0.51977	0.821426	0.189385	0.478722	0.326309
CAITYL01	0.584395	0	0.785197	1.89021	1.83066	0.808011	1.01297	0.879112	1.30588
CAITZA01	0	1.06156	1.09813	0.118338	0.218728	0.14772	0	0	0
CAIUAC01	8.18611	6.10323	5.99398	6.2702	7.10419	5.6282	7.71742	5.21393	5.88934
CAIUAS01	0.331261	0.154084	0	0	0.978861	0	1.41672	2.21301	1.95605
CAIUCS01	0	0	0	0	0	0	0	0	0
CAIUCZ01	0	0	0	0	0	0	0	0	0
CAIUDO01	3.15442	1.34517	0.509692	1.36367	3.52132	1.40069	2.96615	1.93463	2.77809
CAIUEN01	3.89887	4.81197	5.05833	1.98009	3.1058	3.99432	3.46052	5.35016	2.91045
CAIUEQ01	0.921222	1.55992	1.32189	0	0.197897	0.267303	0.566078	0.938544	0.834419
CAIUEV01	0.563144	0.449045	0.495101	0.350403	0.431775	0.145802	0.284323	1.14993	0.758563
CAIUGU01	113.753	111.678	118.865	178.221	181.205	191.574	196.503	185.376	197.268
CAIUKV01	175.049	183.432	171.819	136.03	151.865	151.946	115.695	118.713	133.721
CAIUKX01	1.60522	3.58841	3.05398	1.8099	1.5493	1.91939	1.63256	2.93427	1.90774
CAIULA01	0.728277	0.677506	0.978258	0.619352	2.64533	1.95777	0.609799	1.70409	0.650767
CAIULK01	1.73576	2.19645	1.19871	2.2594	0.746664	2.25791	1.69297	0.969534	1.82698
CAIUMH01	11.2009	9.60124	7.74766	8.24228	9.32166	10.4239	5.97333	8.10916	8.18985
CAIUMM01	5.006	4.88082	5.13394	6.7166	6.20714	4.76475	5.92992	6.90215	5.47384
CAIUPE01	24.2804	23.325	20.3376	16.4339	17.3093	15.4151	12.7028	18.2675	14.1318
CAIUPP01	0.232879	0.649934	1.25493	1.49458	1.01985	1.3297	1.47547	2.97527	3.1228
CAIUQR01	0.312858	0.673069	0.825587	1.08284	0	1.84441	0.769359	0.773606	0
CAIURC01	7.88434	8.7493	7.89771	7.67225	7.19955	5.57075	10.6386	9.51587	8.00132
CAIUSP01	6.1338	6.88643	6.92751	5.11394	5.52852	4.84019	3.69811	4.51617	5.31176
CAIUUT01	0	0	0	0	0	0	0	1.12939	0
CAIUVD01	0.638617	0.912481	0.842311	1.40742	0.780535	0.299739	0.846375	0.14263	0.150539
CAIUWA01	62.4124	63.7946	53.0356	99.8728	139.372	102.046	152.138	118.141	123.498
CAIVAT01	19.8372	18.7907	15.2144	12.4378	10.7931	9.70008	15.1773	15.0889	14.9441
CAIVDV01	9.91162	9.3261	11.3558	10.2959	12.2427	14.1237	10.2744	13.1737	13.9615
CAIVDX01	5.01361	4.70157	5.84096	4.81077	7.00067	3.78453	6.70915	3.28849	4.22281
CAIVHB01	4.58046	5.40706	5.82035	4.09061	4.3667	3.73829	5.78342	4.32086	4.52501
CAIVHJ01	1.82656	1.15878	3.38396	1.1169	0.194198	3.25936	0.876398	3.47397	3.39105
CAIVJW01	6.04623	6.87535	9.14159	11.6505	10.4479	7.40881	10.5159	9.46627	10.4356
CAIVKH01	3.2914	2.84861	5.39289	3.39902	8.08881	4.55009	5.74866	6.83818	5.62053
CAIVNC01	0	0	0.218343	0.849917	0.142812	0.578698	0.376167	0.380345	0.301079
CAIVND01	4.8182	3.87746	2.90446	1.17189	2.89686	3.34351	2.95127	3.53236	1.58077
CAIVOO01	0.965143	0.309825	0.27387	0.193829	0.179131	0.483911	1.08867	0.477071	1.51059
CAIVPM01	5.733	3.39818	2.04372	3.18738	4.07652	2.93583	2.91189	3.33531	4.23424
CAIVPW01	34.9662	38.1658	38.831	42.7588	46.1545	44.4581	48.8385	45.1857	46.8706
CAIVQB01	23.7083	25.8314	25.7019	23.8907	22.4858	19.8963	19.5048	25.3017	22.9804
CAIVRH01	2.22212	4.68357	5.74439	3.65503	2.97319	1.53927	4.27836	3.77311	4.40561
CAIVSE01	0	0.271828	0	0.106057	0.652715	0	0.516342	0.13052	0.137758
CAIVSY01	1.09777	2.66214	1.05566	1.77438	3.49862	3.21097	3.12819	3.6612	2.28002
CAIVUX01	0.614542	1.41434	1.36297	0.22467	0.390774	0.222753	0.88057	0.109802	0.463566
CAIVVS01	36.6318	34.7801	37.5101	31.3821	41.7232	36.7016	34.6657	33.2121	27.3632
CAIVVT01	24.8678	27.9228	30.9939	24.6663	30.3411	29.6149	30.7897	27.6672	30.2224
CAIVXW01	2.39499	0.787188	1.27785	0.455818	0.845332	1.88291	1.57015	1.9928	0.986818
CAIVZM01	2.20331	1.87169	1.09423	0.949235	1.71836	1.5259	3.08621	3.05558	2.67275
CAIWAD01	0	0	0	0.208187	0	0	0	0	0
CAIWAH01	15.0971	13.6205	15.5336	12.2905	18.2643	13.7292	14.5428	15.0206	16.6408
CAIWAN01	0.400512	0.248394	0.27387	0.193829	0.089565	0.846844	0.235915	1.43121	0.503529
CAIWCD01	3.9657	4.84455	3.98254	5.75398	6.04384	4.58644	5.31875	7.12659	7.19704
CAIWCR01	0	0	0.36516	0	0	0	0	0.636095	0
CAIWCT01	2.46192	2.10314	2.34967	2.38625	3.43383	3.70296	2.95112	3.43125	1.65391
CAIWGR01	1.54629	0.945536	0.834933	1.40816	0.423387	0	1.60059	0.33749	0.778791
CAIWHR01	107.503	113.216	103.012	83.5172	95.1609	87.3061	95.4832	87.8072	85.1895
CAIWKO01	3.24855	3.6224	3.57126	4.61074	4.31948	4.75132	4.98147	5.96502	4.6588
CAIWMF01	1.50288	1.55282	1.75005	1.10182	3.29341	1.34982	2.0914	1.59779	1.91076
CAIWSB01	1.2045	1.46244	1.41195	1.34661	0.491121	1.40606	0.762819	0.789504	0.690261
CAIWTL01	1.9521	1.82234	2.00257	1.30145	2.1728	1.19493	1.45686	1.62176	1.74505
CAIWTU01	0.666085	0.929475	0.653062	0.945729	0.484638	0.503714	1.32628	0.794123	0.729654
CAIWVZ01	4.58446	3.07539	4.65596	1.9448	2.26553	2.34395	6.03808	3.30888	3.97008
CAIWXH01	46.1896	43.4579	50.0866	45.3814	47.4766	48.4373	43.0406	50.7976	39.5538
CAIWXQ01	0.356011	0	0.18258	0.258439	0	0.161304	0.157277	0	0.167843
CAIWXX01	17.2389	21.2168	21.1847	17.0711	15.1308	17.5608	27.4736	19.0984	21.3016
CAIXAA01	4.28898	5.27608	7.14454	7.31212	8.67913	7.66519	5.41907	5.16954	10.3461
CAIXDB01	0.712021	0.662384	0	0.258439	0.238841	0	0	0	0
CAIXDN01	0	0.154912	0	0.483531	1.89592	1.35807	0.923087	1.08211	0.942086
CAIXEA01	17.2879	14.3329	13.828	11.1713	16.3023	14.7118	10.6752	17.2995	12.9276
CAIXFB01	1.78944	2.10095	1.96582	1.99243	1.84008	2.86125	2.14531	1.87164	2.02235
CAIXFN01	28.2191	28.9269	28.695	25.2951	32.4694	25.5451	32.0202	27.211	30.4715
CAIXHP01	0	0	0.729654	0.115898	0.263027	0.144674	0.846375	0.271276	0.713263
CAIXIX01	1.16369	4.55531	3.25465	3.92435	1.84266	3.54198	3.52914	4.34955	3.46582
CAIXLI01	1.31523	0.341589	0.576127	1.11889	0.985445	1.48589	0.668706	2.12422	1.13794
CAIXMD01	1.68241	1.25149	1.76045	1.35741	1.48282	0.346504	0.552564	0.645674	0.721103
CAIXMG01	0	0.516848	0	0.200752	0.930984	0.756306	0.490882	0.247055	0.523861
CAIXNZ01	1.46785	0.144069	0.593942	0.728292	1.03557	1.64435	0.749593	0.449639	0.838047
CAIXOZ01	0	0	0	0	0.362427	0.163179	0	0	0
CAIXPF01	55.0962	54.008	49.5748	45.4788	53.5346	53.1857	46.4086	42.1208	43.0461
CAIXPL01	11.8851	11.7525	12.1987	13.3786	15.4011	15.3553	14.0522	16.0644	15.7779
CAIXPS01	65.1883	59.7716	56.2516	48.3947	55.491	47.0606	53.1298	70.2171	49.3076
CAIXQW01	0	0	0.198556	0.140526	0.12987	0	0	0.345877	0
CAIXRA01	0	0.266794	0.474662	0.547145	0.1924	0.141039	0	0.417138	0.440271
CAIXRL01	52.7368	54.8646	50.666	53.7391	52.9607	50.417	48.3956	49.6991	59.4838
CAIXSC01	10.8882	13.4829	14.7214	14.3404	13.0676	15.1745	15.6628	13.4115	16.7764
CAIXSE01	22.6645	27.7223	23.5321	16.7509	23.5331	20.9064	16.2809	13.7145	17.0482
CAIXSY01	0.342242	0.635018	0.352988	0.499648	1.26476	0.467781	0.151194	0.611495	0
CAIXTV01	3.7576	1.20057	0.49639	0.262973	0	0.584726	0.570127	0.450045	0.463566
CAIXWQ01	19.2372	16.6001	16.0385	21.2619	20.1419	16.9476	14.1149	17.1248	18.9935
CAIXXC01	8.32173	9.15216	10.2933	12.6735	8.79077	9.19806	10.8193	8.91217	11.2815
CAIXYX01	0.573352	0.811776	0.920839	1.06793	0.367773	1.03911	0.528814	2.24995	0
CAIXZC01	0.155643	0.289585	0.477333	0	0.344647	0.141039	0	0.139046	0.57264
CAIXZF01	0	0	0	0.07917	0.624246	0.576936	1.25677	0.19486	0.205667
CAIXZV01	485.552	533.853	511.679	413.306	412.32	419.161	341.325	293.826	343.547
CAIYBN01	1.33126	2.58897	2.71139	2.54349	2.49253	2.79635	3.05114	1.79365	2.97044
CAIYCT01	3.08905	3.96558	4.45481	1.40169	1.71779	1.76332	1.51175	1.69487	1.59916
CAIYCZ01	2.12909	2.56267	1.42264	0.860042	1.03692	1.58238	0.991759	0.971258	1.19441
CAIYEO01	40.2153	32.5564	22.2062	23.8962	31.8125	27.3425	38.4133	41.2031	42.3864
CAIYFD01	35.7532	37.3988	33.5317	49.1414	50.5658	37.1046	49.2544	48.0063	47.4535
CAIYGI01	0.72256	0.807447	0.997002	1.30542	1.62851	0.445978	0.609148	1.48816	2.79789
CAIYHK01	2.56647	3.31102	2.58163	4.43007	3.67938	4.38145	0.917332	2.32346	4.08129
CAIYID01	3.28814	3.189	1.67008	0.222922	0.618052	0.113173	0.664139	0.665783	0.171792
CAIYJE01	6.3353	5.66953	6.64025	7.91045	4.73347	5.91708	5.6031	4.76224	7.08774
CAIYLH01	13.6892	9.64763	10.9644	14.956	12.9006	12.5661	13.0792	12.9178	14.7895
CAIYMF01	3.96676	4.54969	2.99969	4.28431	5.13735	3.92785	3.67	2.46461	2.87901
CAIYOL01	0.362257	0	0	0.660923	0.203717	0.248379	1.07318	0.761013	0.28632
CAIYOY01	21.8771	21.3458	19.1479	17.0103	18.6575	17.0899	18.0005	21.3357	17.1293
CAIYPD01	0.31605	0.294018	0	0.48065	0.434133	1.43198	0.305767	0	0.596014
CAIYPG01	60.3408	66.061	53.7406	74.5486	74.8057	57.1619	84.954	70.5995	74.0189
CAIYPH01	5.65248	5.1011	7.19853	4.97199	3.924	6.88995	5.55011	5.90858	7.17365
CAIYQJ01	75.8563	76.7258	78.454	68.9028	75.3941	70.1119	52.9691	51.3543	52.4182
CAIYQO01	1.17652	0.920921	0.700449	1.08222	0.499203	1.93553	0.631399	2.15105	2.59703
CAIYRB01	8.12539	9.19885	13.1173	9.84761	10.8877	13.0229	10.2983	11.9191	10.4679
CAIYRG01	74.8392	72.5443	71.9548	101.715	105.395	82.6271	143.232	100.992	140.721
CAIYTD01	0.309729	0	0	0.277582	0	0.693009	0.337853	0	0.441815
CAIYTF01	0	0	0.382759	0.270894	0	0.338155	0	0	0
CAIYUN01	40.5977	45.9515	45.0198	49.737	57.587	58.1563	61.9475	64.1638	58.573
CAIYVA01	4.22006	1.34664	4.583	2.19759	4.86891	3.59836	7.13236	2.70995	2.06721
CAIYVX01	3.05743	3.74535	2.33249	1.7061	2.21385	2.0842	2.72611	3.50455	1.92801
CAIYWZ01	0	0	0	0	0.561599	0.379282	0	0.373921	0
CAIYXB01	0	0	0	0	0.151673	0	0.199753	0.201972	0.639518
CAIYXV01	0	0	0	0.152954	0	0	0.372328	0	0.198671
CAIYYI01	10.3237	10.8099	12.3406	16.2875	13.2761	11.7309	15.1841	14.9581	13.862
CAIYYN01	3.74584	2.87848	0.636422	2.65397	2.3068	1.43316	2.39838	1.5845	1.04112
CAIYYO01	0.632101	0.294018	0.48626	1.5134	0.78982	1.35322	0.390688	1.05175	1.60896
CAIYYQ01	2.69182	1.13366	1.46903	1.60561	1.27381	2.37036	1.39319	2.87244	1.58023
CAIYYT01	5.93957	5.15998	6.38063	6.49346	12.1604	8.51285	5.77674	6.48387	5.97902
CAIYYW01	1.61773	1.57491	0.579411	0.355481	0.328524	1.84312	0	0.83276	0.646427
CAIYYX01	26.6451	31.4868	30.162	33.6939	29.5248	33.503	28.861	31.9586	35.5587
CAIYZJ01	5.78898	4.26602	3.74258	5.54667	6.13184	5.07865	5.41541	4.63306	4.85489
CAIYZT01	0.185467	0.172537	0	0.673179	0.373278	0.168065	0.327738	0.165689	0
CAIZDL01	15.1832	19.5806	16.8986	14.6562	17.014	14.1734	12.575	12.5224	12.2497
CAIZEE01	5.17197	6.06724	6.9459	4.1648	4.98866	5.68479	6.49216	3.49578	6.02461
CAIZES01	0	0	0.233595	1.15727	0.152788	0	0.804886	0.406914	0
CAIZGA01	0.751375	0.733477	1.34116	2.02202	1.57783	0.456371	1.50905	0.22496	0
CAIZGN01	2.35784	2.56477	2.04688	2.72511	1.15978	2.48416	0.810372	3.31737	1.90537
CAIZIN01	0	0	0	0	0	0	0	0	0
CAIZLB01	0.245817	0.457361	0.252135	0	0.53762	0.140334	0.434383	0.830104	1.68274
CAIZMI01	0.513364	0.477575	0.877596	1.37206	0.806208	0.933897	3.20582	1.53565	1.59667
CAIZPE01	12.8136	17.271	18.2785	23.0493	20.4348	19.7596	23.7181	23.5331	24.0064
CAIZQW01	0.668481	0.621879	0	0.214135	0.298981	0.20192	0	0	0.27814
CAIZRG01	3.89984	3.27492	2.12895	0.439885	0.632197	1.37037	1.56324	3.4767	3.08674
CAIZWN01	2.80157	1.63408	1.29848	2.30215	1.57382	2.30889	1.5235	0.77571	1.72251
CAIZWU01	8.87518	12.1048	10.0998	8.71073	8.74494	4.53709	8.47809	5.75836	6.5416
CAJANL01	17.9071	14.8694	18.0005	9.76668	13.642	11.6737	12.0343	10.2365	13.5353
CAJANQ01	8.02988	6.94129	5.39333	7.54307	8.04604	5.8234	5.64573	6.82953	8.8411
CAJAQL01	0.559752	0.347153	0	0	0	0	0	0.937971	0
CAJARJ01	0.986399	0.734108	1.01175	0	0.794108	0.715079	0.697226	0.704972	1.30212
CAJATL01	1.15249	1.99706	2.5472	2.18049	2.62249	3.42213	1.84647	4.86351	2.76888
CAJAUT01	0.688287	0.803218	0.282391	2.4799	3.2392	4.23156	1.5442	0.421084	1.98919
CAJAWW01	1.29534	1.72487	1.47439	3.49841	1.46683	2.83814	2.1329	1.8313	3.72695
CAJAXB01	78.0389	71.3899	61.2145	54.6448	65.4405	51.7931	78.4654	83.3207	92.4453
CAJBBX01	2.28137	1.06877	3.16682	4.45581	3.65397	6.45355	3.1974	4.27231	3.0495
CAJBEZ01	6.33724	4.95597	4.25225	4.0415	2.25204	2.57586	3.37709	2.00957	2.51413
CAJBIL01	5.88289	2.66566	4.28697	5.52735	3.91332	6.49931	5.57216	6.79675	4.08408
CAJBME01	10.5103	9.47488	10.7942	2.9703	3.10352	4.74024	3.42183	3.48242	7.01785
CAJBNH01	1.80437	0.986873	1.25592	1.82509	1.8958	0.860694	1.58029	1.64011	1.43048
CAJBPB01	0.677004	0.157452	0.260401	0.897444	0	0	0.546152	0	0.423256
CAJBRS01	0.179034	0	0.367271	0.259933	0.240221	0	0	0.159943	0
CAJBVG01	0.168331	0	0.172657	0.51851	0	0.305074	0.333635	0.337341	0.7121
CAJBVW01	1.3029	0.223362	0.145729	0.103138	0.095317	0.754405	0	0.689262	0
CAJCBL01	48.1882	45.0194	34.8508	75.1018	94.7603	72.2691	111.102	103.442	98.9027
CAJCHM01	0.977477	1.56219	0.765517	0.654554	0.405419	1.22392	1.78276	1.03247	0.217945
CAJCHO01	0.955646	1.56094	1.48345	0.679003	0.98174	1.13967	1.71951	1.41485	0.505746
CAJCHQ01	4.45761	3.41988	5.24741	3.45636	5.99804	3.04931	5.70148	5.48809	4.37052
CAJCIC01	2.72792	3.40472	2.38889	1.31611	3.31868	0.683268	2.58337	3.95388	3.86936
CAJCIF01	0	0.23051	0.488753	0.34591	0.319679	0	0	0	0
CAJCIR01	52.3264	44.945	39.7956	43.7998	52.9719	42.455	73.472	73.8114	79.0857
CAJCIS01	3.84995	2.04386	2.1881	4.2646	2.03283	6.39313	2.26624	3.05519	3.08162
CAJCIT01	14.6371	17.7625	16.4612	17.1365	14.4369	19.6823	15.8733	15.7744	21.4079
CAJCIY01	1.53723	3.42086	4.03715	0.541167	0.877727	1.13559	0.953034	0.206494	0.440881
CAJCJE01	1.47412	1.97024	1.35465	0.463637	1.37006	0.980831	3.99214	0.390898	0.908005
CAJCJG01	11.6268	10.5702	7.54663	9.91795	9.76725	9.53946	6.8319	5.7743	6.44685
CAJFPI01	9.44066	24.55	4.01823	0	0	0	0	0	0
CAJFTX01	0	0	0	0.295844	0.410115	0	0	0.364081	0.384272
CAJINA01	2.83792	1.7774	1.27207	0.496385	1.24734	0.548758	0.989173	0.768615	1.75938
CAJIYR01	16.4618	19.7221	23.6447	23.4925	18.8042	21.7047	21.3838	24.4771	21.0459
CAJJBL01	0.474076	0.588035	2.4313	0.22943	0.954145	0.429595	0.698115	0.423522	1.04302
CAJJDF01	0	0	0	0	0	0	0	0	0
CAJLXD01	0.346712	0.107514	0.237082	0	0.387671	0.418908	0.102112	0.619481	0.43589
CAJMAW01	0	0	0	0	0.319679	0.431798	0	0	0
CAJOIG01	1.68711	0.914378	0.750814	0.255502	2.13426	1.22934	1.0616	0.945491	1.13689
CAJOOD01	0	0	0	0	0	0	0	0	0
CAJPQU01	0	0	0	0	0	0	0	1.1461	0
CAJQIN01	2.58421	0.886052	3.42028	0.212115	0.637397	0	2.03021	2.40543	1.97972
CAJQKF01	0.156429	0.665252	1.59647	1.98674	2.58515	0.506256	1.47322	1.13239	1.5029
CAJQNC01	0.182194	0.338985	0.186876	0.39678	0.366691	0.165099	0.643909	0.162765	0.687169
CAJQND01	15.5576	17.0117	16.3779	9.60961	16.4095	11.5512	11.7129	9.76776	10.7763
CAJQNE01	2.25216	1.30618	1.99651	1.8653	0.556655	0.730517	2.2469	1.10242	1.17124
CAJQNK01	135.004	142.931	138.04	118.469	109.637	157.097	105.318	118.385	116.014
CAJQNM01	0.180075	0	0.184703	0.661299	0.483236	0.163179	0	0.160873	0.42948
CAJQPC01	0.650692	1.14806	2.48702	0.927218	1.59982	0.784768	1.90941	1.74703	1.20918
CAJQPP01	16.1144	16.4377	14.1152	10.1652	8.50291	9.98919	12.4831	11.1854	8.89763
CAJQQK01	9.01937	9.24235	12.9111	10.4284	8.73389	6.34389	9.26885	9.12968	8.74216
CAJQQY01	1.38869	2.91607	2.98569	0.440866	0.899717	0.997329	2.30113	3.00659	1.68013
CAJQQZ01	3.11767	2.20873	4.27855	1.61246	2.20346	2.32622	2.59994	1.40511	2.3455
CAJQSL01	0	0	0	0	0.387189	0	0	0.515593	0.181395
CAJVWL01	0.743084	0.162789	0	0.697767	0.821775	1.62255	1.23471	1.24842	0.700661
CAJVXG01	1.62491	1.34411	1.66233	1.3103	1.57052	1.2348	1.80838	2.09135	2.69537
CAJVXI01	0.472869	0.219952	0	0	0.317239	0	0	0	0
CAJVYJ01	4.02843	4.19719	3.44433	2.45492	3.91949	3.58124	4.60541	3.12957	4.24202
CAJVYK01	0	0.873143	0.746089	0.747648	0.185528	0.420699	1.34387	0.705978	0.875508
CAJVZD01	1.38027	1.13704	0.648346	1.43039	0.473789	0.143198	3.24677	2.46617	0.149003
CAJWBT01	9.50726	10.0626	7.54011	7.35403	8.67197	7.98723	5.71861	7.77264	6.66649
CAJWCA01	0.185467	0.654857	1.86342	2.42803	1.92122	2.05741	0.546434	0.637339	1.41282
CAJWER01	0.234643	0.3115	0.962696	1.07211	1.60251	0.425255	1.1814	1.4579	0.440831
CAJWGC01	2.3653	1.74239	0.993948	2.29077	2.77696	1.86837	1.3568	0.887818	3.37683
CAJWGI01	2.54157	3.06887	2.74263	5.01	2.6961	1.1197	0.872906	3.35824	3.11619
CAJWHX01	0.224442	0	0	0	0.150574	0.406766	0.39661	0	0.211628
CAJWJK01	0.251812	0.702774	1.29142	1.09679	0.506808	0.912743	1.44011	1.72846	2.37436
CAJWKT01	30.726	30.3436	28.8249	38.3647	40.7993	36.3711	35.5951	30.2282	41.5346
CAJWLK01	5.54859	3.7622	6.47038	5.9675	5.67789	6.17819	4.25669	6.01179	6.7692
CAJWLW01	1.88657	1.50314	1.73969	1.64027	2.5557	2.91349	2.51061	1.02446	2.68256
CAJWLY01	0	0	0	0.244393	0.903442	0	1.78475	0	0.609489
CAJWQN01	8.55873	9.94985	10.6891	14.8672	10.5508	11.0653	12.5967	7.71765	7.89663
CAJWTS01	0	0.225107	0.49639	0.175658	0	0.657817	0.213798	0	0.301079
CAJWUJ01	1.20674	0.993854	0	0.715116	0.488587	1.35069	0.355404	0.650617	1.00734
CAJXBJ01	0	0	0	0.34591	0	0.215899	0	0.638542	0
CAJXCL01	1.8953	1.30466	2.01001	1.24145	1.98593	0.893258	2.47164	1.02732	1.57449
CAJXCW01	9.13937	5.36128	9.51706	6.102	10.4435	11.3777	9.75805	7.77944	13.3279
CAJXFJ01	0	0	0	0	0	0	0	0	0
CAJXGN01	2.89965	4.54232	1.18716	1.3783	1.29794	1.06317	1.8069	0.625314	1.10027
CAJXGP01	0	0	0	0	0	0	0	0	0
CAJXGR01	0.607312	0	0	0	0	0	0	0	0
CAJXGZ01	3.38383	3.1475	4.56877	3.03688	3.93041	3.92189	3.78259	4.77043	4.38244
CAJXIC01	3.40455	1.74046	1.71753	3.26684	3.77289	3.25759	2.30408	4.34651	2.71876
CAJXJY01	9.95017	9.37107	8.23249	9.64158	8.04779	10.5849	11.8187	7.22205	11.1901
CAJXJZ01	1.06072	0.394708	0.652787	0.616005	0.426969	1.53791	0.187439	0.568564	0.400064
CAJXKD01	10.3581	10.4767	8.4402	20.0294	15.4665	16.7728	12.3591	12.1547	17.146
CAJXKP01	0.163878	1.05479	0.504269	0.832748	0.540784	0.953201	0.277829	0.708233	1.03324
CAJXKU01	0.312858	0.291048	0.320899	0	0	0	0	0	0
CAJXKW01	4.27563	5.13807	3.65954	7.74464	5.08315	7.22411	6.07682	2.67384	4.3064
CAJXLF01	4.08754	3.63037	9.92716	13.3095	14.5262	8.85842	24.67	22.15	17.9154
CAJXLG01	0.362911	1.2258	1.38399	1.00626	0.799062	1.55157	1.83378	0.352486	0.528209
CAJXNP01	14.2752	13.2611	16.2138	27.1987	22.6383	18.5065	19.3132	29.5505	16.4117
CAJXOW01	0.696021	0	0	0	0.466947	0	0.922453	0.154582	0.326309
[truncated: 13,806 more rows]
