# Supplementary material for: Salinity gradients alter root-zone soil microbiome structure and nitrogen-related functional potential in alfalfa (Medicago sativa L.): a pot experiment
Source: Front Plant Sci. 2026 Feb 13;17:1753229. doi: 10.3389/fpls.2026.1753229 (PMC12946031; doi:10.3389/fpls.2026.1753229)
Supplement: Supplementary file 7 [file Table5.xlsx]

## Sheet: Sheet1
	Type	Value	Group
	genus	9.0437	CK
		9.0547
		8.9238
		9.0006	LS
		9.0368
		9.0522
		9.0041	MS
		9.0118
		9.0097
	kegg.entry	10.1955	CK
		10.2187
		10.1985
		10.2271	LS
		10.2243
		10.2031
		10.2333	MS
		10.2292
		10.2076
	species	11.0214	CK
		11.0405
		10.8879
		10.9103	LS
		10.9647
		10.9758
		10.9432	MS
		10.899
		10.9003
