# Supplementary material for: Salinity gradients alter root-zone soil microbiome structure and nitrogen-related functional potential in alfalfa (Medicago sativa L.): a pot experiment
Source: Front Plant Sci. 2026 Feb 13;17:1753229. doi: 10.3389/fpls.2026.1753229 (PMC12946031; doi:10.3389/fpls.2026.1753229)
Supplement: Supplementary file 8 [file Table6.xlsx]

## Sheet: Sheet1
DBid	CK-1	CK-2	CK-3	LS-1	LS-2	LS-3	MS-1	MS-2	MS-3
006b0d07c2e7e63b73485e4b5097a428	0.439332	0.613058	0.901247	0.637849	0.73685	0.597167	1.55269	1.76618	1.03563
00e9261cb96bedfb28ae0ed5177281fb	0.516216	0.480229	0	0	0	0	0	0	0.486744
01404daaa81e1a9627de803963ce4e89	0	0	0	0	0	0	0.612674	0	0
01585b7d75636a9fc2cb81d93a16089c	0	0.281109	0.12657	0.219358	0	0.908197	0	0.220479	0.232706
01b6fdc99ca0973b95b76cdca34108cc	0.382197	0.670432	0.266451	0.445125	2.3921	0.781964	0.182036	2.46936	0.712309
02507c6faeabe6f73253f7b81cf4cd3e	0.130687	0.607884	0.134046	0.37948	0	0.978985	1.18548	0.467006	0.246453
0265b9bb08b388ee64365f3655b13a48	1.88531	2.12971	2.21001	1.07533	0.993786	1.2203	0.475932	1.32335	1.77767
026b2e7df2edfe445859e15cbc005b96	1.22262	0.379128	0.836025	0.147922	0	0.18465	0	0	0.384272
035f8a50defcb246898511fdeeda6508	0	0	0	0	0	0	0	0.485441	0
050631c56a9a27beda4fcb8867a1a19e	0	0	0	0	0	0.206374	0	0	0
076fd3cac605ee5a15fff31b21c057e0	1.23552	1.5589	1.20451	1.8177	2.28243	0.616805	1.72243	1.21479	1.66296
097675bfbee86b1009314bd11a11b5b6	0.180075	0	0.184703	1.1765	0.241618	0.326359	0	0	0.848973
09ac0b6d3cf183815ea20cb0625e7b64	0	0.327429	0.180505	0.127751	0	0	0.155489	0	0
09fd805b4bde9f5b6d96ba7bf5a51e59	0	0.15575	0	0	0.336959	0	0	0	0
0a6a0a2bb3e97e61a209bf4290b1a25e	0.289467	0.134644	0.296906	0	0.388395	0.131153	0.639395	0.517199	0
0ab6b021319dc6cae60e6402802898ca	0.276544	0.514531	0.661853	0.200752	0	0	0.488681	0.576461	0.260756
0af2c7b775262f6bc6d57e3cccc5be2d	0	0	0.330927	0.23421	0.324674	1.16945	0	0	0
0c4a4c15baeaa0c785440c4726bf9646	0.897766	1.36532	1.19841	0.718754	1.02735	0.271177	0.264407	0.401016	1.73822
0c83615518642bae54a311ec6e4c1b6a	1.12058	3.66947	0.459753	0	0	0	0	0	0
0cd23ff2683bd78cd8b31806e205ffb9	1.43652	0.517556	1.67702	0.448407	1.10702	1.11006	0.669256	0.459687	0.784422
0e0bcdde7aca6a64b10d8c1148508768	1.2642	0.784047	0.216115	0.764768	0.424064	0.381862	1.30315	1.88232	0.993356
0f58e4ff50e16203a4bdc3ab2292abd9	0.524891	0.282487	0	0	0.203717	0.275165	0.268295	0.271276	0.494925
0fd4fb06340654a8985c5a6ee52405f6	0.179034	0.166553	0.367271	0	0.120111	0.324472	0.474557	0.799715	0.168813
1000565.METUNv1_00867	0	0.436572	0	0	0.314836	1.27577	0.414638	0.419244	0
1000565.METUNv1_00871	0.503758	0.23813	0.262553	0.748197	0.171729	0.576182	0.33563	0.90008	0.35818
1000565.METUNv1_02353	0	0	0	0	0	0	0.164856	0	0
1000565.METUNv1_02355	0.140149	0.782273	0.575004	0.712169	0.84621	1.14299	0	1.37725	1.85007
1000565.METUNv1_02356	0.161317	0.707147	0.889171	1.17486	1.07774	0.432901	0.216333	1.41934	0.896159
1003195.SCAT_3355	0.348011	0.32375	0	0.505262	0.466947	0.315358	0.614969	0.621801	0
1005048.CFU_0821	0.276544	0.771796	0.850954	0.200752	0	0	0	0.247055	0
1007104.SUS17_79	0.724513	0.505504	0.743134	0.394459	0.121516	0.328267	0.160036	0	0.341575
100deb81ae3d14cdb195019ed9f43d0f	0	0	0	0	0.142323	0	0	0.189521	0
1026882.MAMP_00163	0	0	0	0	0	0	0	0.503093	0
1026882.MAMP_02723	1.18747	2.61962	2.14242	2.97634	1.61696	2.09985	3.46578	1.84273	3.06921
1028307.EAE_00480	0.334843	0	0.171724	0.243072	0.336959	0.303425	0.739625	0	0
1032480.MLP_42440	2.15998	2.08318	1.39565	1.04759	0.672382	0.870858	0.459594	1.28921	1.1305
1032480.MLP_42620	0.890027	0	0.18258	0.516878	0.238841	1.29043	1.10094	0.159024	0
103486412	0.739226	0	0.213214	0.742424	0.901852	1.53159	2.54126	1.63819	1.52237
103486637	0.174005	1.61875	0.356955	0.126316	0.116737	0.315358	0	0	0
103733.JNYO01000023_gene7093	0.135846	0.252752	0.139338	0.295844	0.182273	0.1231	0.240054	0.364081	0.128091
1038859.AXAU01000001_gene2653	5.67536	6.46353	5.96996	3.82881	5.8949	6.36842	5.21876	6.85201	5.66235
1038859.AXAU01000001_gene2654	1.47257	1.29914	1.80396	1.01376	1.0584	1.26547	1.62116	1.15373	1.14599
1038859.AXAU01000013_gene6523	0.2401	0.223362	0	0.174296	0.322157	0.435145	0.21214	0.214497	0.226393
1038860.AXAP01000008_gene5874	2.16478	0.774562	1.19561	0.604413	0.558579	0.452691	1.61843	1.33888	0.942086
103a5cef7d7fbe0414ae11d49d0145ce	0.44247	0.274416	0.302562	0	0.395793	0.935562	0.912204	0.922338	0.27814
1040987.AZUY01000021_gene1578	0.265482	0.411625	0.726148	0.706646	0.474952	0.400955	0.547322	0.31623	0.667535
1040989.AWZU01000006_gene480	0.178005	0.82798	0	0	0.238841	0.322607	0.47183	0.318048	0
1040989.AWZU01000040_gene5988	0.368725	0	0.567303	0.133834	0.494742	0.167065	0.488681	0	0.173837
1041522.MCOL_18478	0.794178	1.10822	0.203647	0.288259	0.266399	0.179916	0.701695	0.177373	0.374419
1043205.AFYF01000021_gene828	0	0	0	0.22943	0.424064	0	0	0	0
1046627.BZARG_1503	0.549815	0.340991	0.187982	0.266085	0.368861	0.332152	0.16193	0.654914	0.172809
1048339.KB913029_gene2534	1.8677	1.0093	1.2818	0.927021	2.01753	0.584786	1.23765	0.699292	1.21699
1048339.KB913029_gene2535	3.37329	2.28227	0.629088	0.890463	1.44014	1.94523	0.812855	2.73962	1.15662
1051075.PDI_0385	0.764764	0	0	0.555165	0	0.346504	0	0.341607	0.360551
1051075.PDI_3358	2.82841	4.23734	3.9846	4.95129	2.64526	4.45338	3.22033	3.53321	3.13212
105559.Nwat_0465	0	0.271828	0	0.42423	0.39206	0.264782	0.258171	1.04416	0.551031
1064539.AZOBR_140026	0.185467	0.172537	0.190233	0.269272	0.124426	0.504195	0	0.165689	0
1082933.MEA186_30722	0.760072	0.176771	0	0.22943	0	0.172189	0.279246	0	0
108804046	8.72693	7.86054	11.587	6.18677	8.67039	7.03924	4.31983	2.60996	6.19225
108804047	0.636874	0.233599	0	1.19328	1.01867	0.626953	0.786783	0.38548	0.458712
1089549.AZUQ01000001_gene2857	1.08045	1.17265	0.738813	0.261444	0.724854	0.489538	0	0.160873	0.509384
1089551.KE386572_gene1134	0.904865	1.05864	0.599414	2.59386	1.16062	1.56549	1.55	2.50301	0.719533
1089551.KE386572_gene149	1.83543	0.42687	0.705977	1.99859	1.23136	1.24741	0.608136	0.409928	0.865323
1090318.ATTI01000001_gene413	0.280298	0.130379	0.143751	0.101738	0.094023	0	0.247657	1.00163	0.132148
1090320.KB900606_gene72	2.56491	1.87516	1.35428	1.25113	1.16804	2.37205	1.16659	1.04903	1.0026
1095767.CAHD01000193_gene191	0.159654	0.891146	0.65503	0.347694	0.321327	0	0.141062	0.427889	0
1101188.KI912156_gene4396	0.613325	0.285284	0.629088	0	0	0.833669	0.541903	0.547923	0.57831
1101190.ARWB01000001_gene1748	0.418553	0.389375	0.42931	0	0	0.252854	0	0.24928	0.131553
1101195.Meth11DRAFT_0411	1.02473	1.32782	1.75681	0.640266	0.574539	0.693095	0.252222	0.915454	0.403751
110160cb370d61caa6c48e379ff0bac9	1.06149	1.96423	0.954889	1.87561	0.940955	0.308427	1.36667	0.585593	1.23613
110319.CF8_1167	0.63643	0	0.217596	0.616005	0.426969	0.576716	0.187439	0.189521	1.20019
110319.CF8_1168	0.308188	0.716759	0.158055	0.223723	0.827031	0.279272	0	0.412987	0.726484
110319.CF8_1637	0.207872	0.580142	0.426429	0.301801	0.139457	1.13021	0	0	0.392009
1116472.MGMO_18c00300	0.338502	0.157452	0.520803	0.860051	0.794831	0.613483	0.299083	0.756015	0.638353
1117647.M5M_06275	0	1.39421	0.854004	0.604413	0.893727	0.150897	0.735648	0.446292	0.628057
1117647.M5M_14380	0.483952	0	0	1.05395	1.08225	0.584726	0.855191	0.144115	0
1117943.SFHH103_02341	0.275754	0.227776	1.0375	1.00001	0.9382	0.924444	0.874055	0.16872	1.26977
1120956.JHZK01000006_gene697	0.183272	0.170495	0.187982	1.06434	0.614768	0	0.971578	0	0.691235
1120959.ATXF01000001_gene377	1.17322	2.18286	0.481348	1.02201	0.472254	0.425255	0	0.419244	0
1120959.ATXF01000006_gene1910	0.163878	0.762268	0.336179	0.118964	0	0	0	0.146403	0.463566
1120959.ATXF01000009_gene663	1.39363	3.60026	1.29212	2.1535	0.815198	0.856337	0.556869	0.803665	0.169795
1121011.AUCB01000038_gene3399	0.36015	0.335043	0	1.31667	0.608412	0.833591	0.164856	0.166688	0.339589
1121015.N789_03000	0.469287	0.873143	0.24532	0.687915	0.715978	0.70042	2.56882	0.96151	1.35311
1121015.N789_07300	0.75177	0.979107	0.308437	0.545733	0.504348	0.544987	0.132845	0.940247	2.41009
1121033.AUCF01000006_gene4216	0	0.49966	0	0	0.120111	0.162236	0	0.159943	0.337626
1121033.AUCF01000010_gene4571	1.17992	0.548833	0.569294	0.362057	0.645768	0.770256	1.24142	1.15466	0.523342
1121033.AUCF01000026_gene2975	0.705664	0.31345	1.0694	1.31065	0.575777	0.668258	0.758298	0.329406	0.461568
1121272.KB903268_gene571	0	0.41759	0	0	0.301147	0	0.39661	0	0
1121422.AUMW01000009_gene3295	0.692133	0.160971	0	0.25122	0.928677	0.313596	0	0.618327	0
1121920.AUAU01000008_gene1619	0.258108	0.8404	0.132371	1.31158	0.606059	0.935562	0.456102	0.922338	0.730117
1121927.GOHSU_06_00310	0	0.384183	0.211793	0.149895	0.554111	0	0.182441	0	0.194698
1122138.AQUZ01000012_gene6037	0.682223	0.634663	0.279903	0.099049	0	0.123642	0	0	0.128655
1122138.AQUZ01000026_gene2900	0	0	1.34614	0.381088	0	0	0	0	0
1122139.KB907866_gene1574	0	0	0	0	0	0	0	0	0
1122185.N792_04055	0.384757	0.268451	0.493307	0.279307	1.09704	0.522985	0.169976	0.343728	0.272093
1122185.N792_11440	0.582563	0.18065	0.398357	0.720496	0.470444	2.24359	1.61566	1.30592	0.808698
1122194.AUHU01000006_gene599	0	0	0	0	0	0	0.463832	0	0
1122603.ATVI01000008_gene2422	1.17992	0.686041	1.21025	0.321203	0.989484	0.133652	0.781889	0.790575	0.27814
1122604.JONR01000008_gene2252	0.349345	0	0.16809	0.59482	0.57868	0.445505	0.762121	0.878417	0.3294
1122609.AUGT01000005_gene1707	0.232879	0	0	0	0.118063	0	0.20576	0.628867	0
