# Supplementary material for: Salinity gradients alter root-zone soil microbiome structure and nitrogen-related functional potential in alfalfa (Medicago sativa L.): a pot experiment
Source: Front Plant Sci. 2026 Feb 13;17:1753229. doi: 10.3389/fpls.2026.1753229 (PMC12946031; doi:10.3389/fpls.2026.1753229)
Supplement: Supplementary file 9 [file Table7.xls]

	CK-1	CK-2	CK-3	LS-1	LS-2	LS-3	MS-1	MS-2	MS-3
Metabolic pathways	2.2574320743417	2.26228875801366	2.26359057147243	2.26274323554839	2.26150756373182	2.26382586539492	2.25081897382897	2.24660581957323	2.25041240967944
Biosynthesis of secondary metabolites	1.90849337550871	1.91421648374482	1.91723441731619	1.91558267044898	1.9141398596419	1.91741903703537	1.90362373556407	1.89699986454192	1.90197115719148
Microbial metabolism in diverse environments	1.77875826015049	1.78354696652493	1.78351155796963	1.78173213173123	1.78425002418578	1.78498149685946	1.77005537140484	1.76078108422144	1.76756071884663
Biosynthesis of antibiotics	1.74858216002976	1.75424322848435	1.75723735223222	1.75401290637893	1.75245868190678	1.75762822227533	1.74031575546992	1.73389664486282	1.74145374951668
Carbon metabolism	1.53600410019217	1.54039120211049	1.53880815301893	1.53009366242089	1.52811727234743	1.53577119771008	1.51647647555133	1.51082876811026	1.51855109691898
Biosynthesis of amino acids	1.48033204118954	1.48625607881601	1.48620932201454	1.4866945641652	1.48526334786645	1.48819453973245	1.47343995996737	1.46678803729978	1.4735131353218
Two-component system	1.41350454776676	1.42278549062407	1.42490540286057	1.43993590764706	1.44245498858049	1.43410488791255	1.43591209034498	1.42548427623909	1.43016379677245
ABC transporters	1.28899155390171	1.29581512315889	1.28693562053813	1.28625558026074	1.29833475327482	1.28559736459332	1.27966240970756	1.26915287809143	1.27257834542522
Quorum sensing	1.23505773053844	1.2373219914497	1.23918185983479	1.24568584058301	1.25686204241215	1.24479014587669	1.23500386994569	1.22517466416348	1.23427550537871
Oxidative phosphorylation	1.21138347025592	1.21310743628523	1.20662913030406	1.19103922178932	1.19233055850809	1.19668066979465	1.18571817326709	1.18314888590817	1.18652946462604
Glyoxylate and dicarboxylate metabolism	1.16024803495876	1.16698436603442	1.16026845263152	1.14467112540789	1.15117607282153	1.15305170265285	1.13035420478655	1.12046979000547	1.13462698994141
Purine metabolism	1.15106590683586	1.15543102869003	1.15531640363069	1.14364191138765	1.14305583958097	1.14408310907282	1.13001765112584	1.1323566638995	1.13674517174614
Pyruvate metabolism	1.14502118458442	1.1466910484873	1.14762085078342	1.13884447151947	1.13958168871951	1.14814694347574	1.12519482356769	1.11651093968474	1.12918809183738
Ribosome	1.14175607410287	1.14054982053496	1.13254776068929	1.10225801813468	1.10283067833622	1.11059311744392	1.10493489771827	1.10995277186691	1.1134923938803
Carbon fixation pathways in prokaryotes	1.11298826235868	1.12070056104174	1.12054998502851	1.10667583307208	1.1058047213175	1.11548212243796	1.08961798048014	1.08520417376045	1.09431052162066
Aminoacyl-tRNA biosynthesis	1.09288112644636	1.0966271734	1.08822483293952	1.08813021267418	1.08654205917543	1.09575628880931	1.08455307959118	1.08373881712623	1.08668280528319
Alanine, aspartate and glutamate metabolism	1.06655074026115	1.07594825767828	1.06558669792592	1.05349464212	1.0514106085689	1.05846058255893	1.04039392147332	1.03309579649648	1.0430610977244
Citrate cycle (TCA cycle)	1.03698127470559	1.04133737407602	1.04043577261708	1.02716088327613	1.02354811252988	1.03972335257467	1.00880594401711	1.00586325467572	1.01806819320031
Glycolysis / Gluconeogenesis	1.01446993353034	1.01510543520243	1.01733171968848	1.01027218011716	1.00754531895744	1.01757539689373	0.998415066378938	0.993231932479389	1.00480451812632
Propanoate metabolism	0.991845831408561	1.00112870617917	1.00106336309676	0.987193600231236	0.988293655878008	0.990895119639764	0.972743440413863	0.959425352478913	0.975521443614108
Butanoate metabolism	0.986809103071856	0.991204699679518	0.993563085127675	0.985799540910243	0.98894079350638	0.988960896123726	0.973988204354933	0.963604874553565	0.974010637632483
Cysteine and methionine metabolism	0.970661197660475	0.977544093805307	0.978925645373494	0.984936750032944	0.975095059228715	0.983219161524454	0.97194610794624	0.965084622697783	0.974538786018953
Valine, leucine and isoleucine degradation	0.976950834014413	0.983399539932213	0.985854565007215	0.969228400651635	0.974255203194645	0.975337921680054	0.952606896438063	0.93576806441944	0.953958952302798
Methane metabolism	0.953183059202707	0.957194698888924	0.954315320043667	0.955598297359581	0.951454017577687	0.954331133047843	0.935384737494409	0.933169453779132	0.932975748654963
Pyrimidine metabolism	0.950379489366696	0.956555285466018	0.95623885517554	0.937493239288466	0.933567426565255	0.946414955696789	0.921927364917032	0.932504441831151	0.935661573567681
Glycine, serine and threonine metabolism	0.928946443593743	0.936638103444598	0.935348516741527	0.928254310701094	0.931562149564273	0.933099689030853	0.913261336844974	0.912622201280676	0.913378588527518
Cell cycle - Caulobacter	0.934489671639377	0.933203955215795	0.934021698569169	0.912799301781155	0.919367746052171	0.92605711859267	0.915441252529983	0.910589582999451	0.915842053801613
Fatty acid metabolism	0.920591900941928	0.923986152176687	0.933277222263905	0.92561467477532	0.929704372027228	0.928973409730491	0.906580156318898	0.901050959221789	0.912144934294417
RNA degradation	0.93377394486141	0.936697528275873	0.928430247478553	0.907419190474521	0.906360131932132	0.914891048012077	0.899649102132311	0.899027267596299	0.907671445431632
2-Oxocarboxylic acid metabolism	0.917891590424047	0.921454359053225	0.921289186128505	0.915718512840488	0.91364951731262	0.918076264092421	0.899244165892514	0.888586576682543	0.901700887758294
